# Supplementary material for: Indolo[2,3-e]benzazocines and indolo[2,3-f]benzazonines and their copper(ii) complexes as microtubule destabilizing agents
Source: Dalton Trans. 2023 Jul 4;52(29):9964–82. doi: 10.1039/d3dt01632c (PMC10368209; doi:10.1039/d3dt01632c)
Supplement: DT-052-D3DT01632C-s002 [file DT-052-D3DT01632C-s002.cif]

# Electronic Supplementary Material (ESI) for Dalton Transactions.
# This journal is © The Royal Society of Chemistry 2023

####################################################################### 
# 
# This file contains crystal structure data downloaded from the 
# Cambridge Structural Database (CSD) hosted by the Cambridge 
# Crystallographic Data Centre (CCDC).
# 
# Full information about CCDC data access policies and citation 
# guidelines are available at http://www.ccdc.cam.ac.uk/access/V1 
# 
# Audit and citation data items may have been added by the CCDC. 
# Please retain this information to preserve the provenance of 
# this file and to allow appropriate attribution of the data. 
# 
#######################################################################

data_chw1059
_database_code_depnum_ccdc_archive 'CCDC 2261958'
loop_
_audit_author_name
_audit_author_address
'Vladimir Arion'
;University of Vienna
Austria
;
_audit_update_record             
;
2023-05-10 deposited with the CCDC.	2023-07-03 downloaded from the CCDC.
;

_audit_creation_method           SHELXL-2014
_chemical_name_systematic        
;
 ?
;
_chemical_name_common            ?
_chemical_melting_point          ?
_chemical_formula_moiety         'C25 H23 Cl2 Cu N5, 2(C3 H7 N O)'
_chemical_formula_sum            'C31 H37 Cl2 Cu N7 O2'
_chemical_formula_weight         674.11

loop_
_atom_type_symbol
_atom_type_description
_atom_type_scat_dispersion_real
_atom_type_scat_dispersion_imag
_atom_type_scat_source
C C 0.0181 0.0091 'International Tables Vol C Tables 4.2.6.8 and 6.1.1.4'
H H 0.0000 0.0000 'International Tables Vol C Tables 4.2.6.8 and 6.1.1.4'
N N 0.0311 0.0180 'International Tables Vol C Tables 4.2.6.8 and 6.1.1.4'
O O 0.0492 0.0322 'International Tables Vol C Tables 4.2.6.8 and 6.1.1.4'
Cl Cl 0.3639 0.7018 'International Tables Vol C Tables 4.2.6.8 and 6.1.1.4'
Cu Cu -1.9646 0.5888 'International Tables Vol C Tables 4.2.6.8 and 6.1.1.4'

_space_group_crystal_system      monoclinic
_space_group_IT_number           15
_space_group_name_H-M_alt        'C 2/c'
_space_group_name_Hall           '-C 2yc'

_shelx_space_group_comment       
;
The symmetry employed for this shelxl refinement is uniquely defined
by the following loop, which should always be used as a source of
symmetry information in preference to the above space-group names.
They are only intended as comments.
;

loop_
_space_group_symop_operation_xyz
'x, y, z'
'-x, y, -z+1/2'
'x+1/2, y+1/2, z'
'-x+1/2, y+1/2, -z+1/2'
'-x, -y, -z'
'x, -y, z-1/2'
'-x+1/2, -y+1/2, -z'
'x+1/2, -y+1/2, z-1/2'

_cell_length_a                   8.8925(5)
_cell_length_b                   21.1262(10)
_cell_length_c                   34.302(2)
_cell_angle_alpha                90
_cell_angle_beta                 94.643(5)
_cell_angle_gamma                90
_cell_volume                     6422.9(6)
_cell_formula_units_Z            8
_cell_measurement_temperature    100(2)
_cell_measurement_reflns_used    21779
_cell_measurement_theta_min      2.59
_cell_measurement_theta_max      65.01

_exptl_crystal_description       needle
_exptl_crystal_colour            yellow
_exptl_crystal_density_meas      ?
_exptl_crystal_density_method    ?
_exptl_crystal_density_diffrn    1.394
_exptl_crystal_F_000             2808
_exptl_transmission_factor_min   ?
_exptl_transmission_factor_max   ?
_exptl_crystal_size_max          0.500
_exptl_crystal_size_mid          0.026
_exptl_crystal_size_min          0.016
_exptl_absorpt_coefficient_mu    2.812
_shelx_estimated_absorpt_T_min   0.334
_shelx_estimated_absorpt_T_max   0.956
_exptl_absorpt_correction_type   multi-scan
_exptl_absorpt_correction_T_min  0.1729
_exptl_absorpt_correction_T_max  0.9426
_exptl_absorpt_process_details   SADABS

_exptl_special_details           
;
 ?
;

_diffrn_ambient_temperature      100(2)
_diffrn_radiation_wavelength     1.54178
_diffrn_radiation_type           CuK\a
_diffrn_source                   'Primux 100 micro'
_diffrn_measurement_device_type  'STOE STADIVARI'
_diffrn_measurement_method       'rotation method, \w scans'
_diffrn_detector_area_resol_mean ?
_diffrn_reflns_number            53100
_diffrn_reflns_av_unetI/netI     0.0795
_diffrn_reflns_av_R_equivalents  0.1805
_diffrn_reflns_limit_h_min       -8
_diffrn_reflns_limit_h_max       10
_diffrn_reflns_limit_k_min       -24
_diffrn_reflns_limit_k_max       23
_diffrn_reflns_limit_l_min       -40
_diffrn_reflns_limit_l_max       17
_diffrn_reflns_theta_min         2.585
_diffrn_reflns_theta_max         64.768
_diffrn_reflns_theta_full        67.679
_diffrn_measured_fraction_theta_max 0.976
_diffrn_measured_fraction_theta_full 0.912
_diffrn_reflns_Laue_measured_fraction_max 0.976
_diffrn_reflns_Laue_measured_fraction_full 0.912
_diffrn_reflns_point_group_measured_fraction_max 0.976
_diffrn_reflns_point_group_measured_fraction_full 0.912
_reflns_number_total             5319
_reflns_number_gt                3257
_reflns_threshold_expression     'I > 2\s(I)'
_reflns_Friedel_coverage         0.000
_reflns_Friedel_fraction_max     .
_reflns_Friedel_fraction_full    .

_reflns_special_details          
;
 Reflections were merged by SHELXL according to the crystal
 class for the calculation of statistics and refinement.
 
 _reflns_Friedel_fraction is defined as the number of unique
 Friedel pairs measured divided by the number that would be
 possible theoretically, ignoring centric projections and
 systematic absences.
;

_computing_data_collection       'X-Area Pilatus3_SV 1.31.170.0 (STOE, 2020)'
_computing_cell_refinement       'X-Area Recipe 1.36.0-0 (STOE, 2020)'
_computing_data_reduction        
'X-Area Integrate 1.78.3.0; X-Area LANA 1.83.8.0 (STOE, 2020)'
_computing_structure_solution    'SHELXS-2014 (Sheldrick, 2014)'
_computing_structure_refinement  'SHELXL-2014 (Sheldrick, 2014)'
_computing_molecular_graphics    'Bruker SHELXTL'
_computing_publication_material  'Bruker SHELXTL'

_refine_special_details          
;
 ?
;
_refine_ls_structure_factor_coef Fsqd
_refine_ls_matrix_type           full
_refine_ls_weighting_scheme      calc
_refine_ls_weighting_details     
'w=1/[\s^2^(Fo^2^)+(0.1258P)^2^] where P=(Fo^2^+2Fc^2^)/3'
_atom_sites_solution_primary     ?
_atom_sites_solution_secondary   ?
_atom_sites_solution_hydrogens   geom
_refine_ls_hydrogen_treatment    constr
_refine_ls_extinction_method     none
_refine_ls_extinction_coef       .
_refine_ls_number_reflns         5319
_refine_ls_number_parameters     393
_refine_ls_number_restraints     18
_refine_ls_R_factor_all          0.1282
_refine_ls_R_factor_gt           0.0751
_refine_ls_wR_factor_ref         0.2103
_refine_ls_wR_factor_gt          0.1787
_refine_ls_goodness_of_fit_ref   1.019
_refine_ls_restrained_S_all      1.024
_refine_ls_shift/su_max          0.001
_refine_ls_shift/su_mean         0.000

loop_
_atom_site_label
_atom_site_type_symbol
_atom_site_fract_x
_atom_site_fract_y
_atom_site_fract_z
_atom_site_U_iso_or_equiv
_atom_site_adp_type
_atom_site_occupancy
_atom_site_site_symmetry_order
_atom_site_calc_flag
_atom_site_refinement_flags_posn
_atom_site_refinement_flags_adp
_atom_site_refinement_flags_occupancy
_atom_site_disorder_assembly
_atom_site_disorder_group
Cu Cu 0.72401(9) 0.54151(4) 0.56980(3) 0.0332(3) Uani 1 1 d . . . . .
Cl1 Cl 0.81957(15) 0.44330(7) 0.58202(4) 0.0372(4) Uani 1 1 d . . . . .
Cl2 Cl 0.94308(15) 0.60805(8) 0.57095(5) 0.0388(4) Uani 1 1 d . . . . .
O1 O 0.2867(4) 0.7188(2) 0.58716(13) 0.0396(11) Uani 1 1 d . . . . .
O2 O 0.6353(5) 0.7771(2) 0.62494(13) 0.0451(12) Uani 1 1 d . . . . .
N19 N 0.7015(5) 0.5348(2) 0.51017(15) 0.0295(11) Uani 1 1 d . . . . .
N16 N 0.5452(5) 0.5967(2) 0.55652(14) 0.0325(12) Uani 1 1 d . . . . .
N8 N 0.6640(5) 0.5636(2) 0.62305(15) 0.0346(12) Uani 1 1 d . . . . .
N10 N 0.4866(5) 0.6914(3) 0.66677(15) 0.0372(13) Uani 1 1 d . . . . .
H10 H 0.5379 0.7208 0.6555 0.045 Uiso 1 1 calc R U . . .
N15 N 0.4826(5) 0.6212(2) 0.58707(15) 0.0332(12) Uani 1 1 d . . . . .
H15 H 0.4038 0.6465 0.5845 0.040 Uiso 1 1 calc R U . . .
N32 N 0.1042(5) 0.7448(2) 0.62736(15) 0.0349(12) Uani 1 1 d . . . . .
N31 N 0.6252(5) 0.7962(3) 0.55948(16) 0.0391(13) Uani 1 1 d . . . . .
C20 C 0.7914(6) 0.5036(3) 0.48741(19) 0.0346(15) Uani 1 1 d . . . . .
H20 H 0.8697 0.4782 0.4996 0.042 Uiso 1 1 calc R U . . .
C21 C 0.7764(6) 0.5065(3) 0.4467(2) 0.0378(15) Uani 1 1 d . . . . .
H21 H 0.8435 0.4842 0.4314 0.045 Uiso 1 1 calc R U . . .
C22 C 0.6594(7) 0.5433(3) 0.42906(19) 0.0389(15) Uani 1 1 d . . . . .
H22 H 0.6450 0.5464 0.4014 0.047 Uiso 1 1 calc R U . . .
C23 C 0.5648(6) 0.5751(3) 0.45246(18) 0.0345(15) Uani 1 1 d . . . . .
H23 H 0.4829 0.5993 0.4409 0.041 Uiso 1 1 calc R U . . .
C18 C 0.5895(6) 0.5716(3) 0.49277(19) 0.0317(14) Uani 1 1 d . . . . .
C17 C 0.4983(6) 0.6043(3) 0.51994(17) 0.0319(14) Uani 1 1 d . . . . .
C24 C 0.3651(6) 0.6446(3) 0.50665(19) 0.0386(15) Uani 1 1 d . . . . .
H24A H 0.3991 0.6879 0.5020 0.058 Uiso 1 1 calc R U . . .
H24B H 0.2935 0.6451 0.5269 0.058 Uiso 1 1 calc R U . . .
H24C H 0.3158 0.6272 0.4824 0.058 Uiso 1 1 calc R U . . .
C9 C 0.5516(6) 0.6036(3) 0.62339(16) 0.0285(13) Uani 1 1 d . . . . .
C9A C 0.4845(6) 0.6286(3) 0.65743(17) 0.0319(14) Uani 1 1 d . U . . .
C10A C 0.3952(7) 0.7010(3) 0.69669(18) 0.0360(15) Uani 1 1 d . U . . .
C14A C 0.3345(6) 0.6423(3) 0.70640(18) 0.0360(15) Uani 1 1 d . . . . .
C14B C 0.3922(6) 0.5961(3) 0.68097(18) 0.0329(14) Uani 1 1 d . U . . .
C7 C 0.7602(6) 0.5522(3) 0.65945(18) 0.0377(15) Uani 1 1 d . . . . .
H7A H 0.7451 0.5876 0.6776 0.045 Uiso 1 1 calc R U . . .
H7B H 0.8669 0.5535 0.6532 0.045 Uiso 1 1 calc R U . . .
C6 C 0.7349(6) 0.4912(3) 0.68053(19) 0.0399(16) Uani 1 1 d . . . . .
H6A H 0.8303 0.4793 0.6957 0.048 Uiso 1 1 calc R U . . .
H6B H 0.7118 0.4577 0.6608 0.048 Uiso 1 1 calc R U . . .
C5 C 0.6077(6) 0.4920(3) 0.70871(19) 0.0399(16) Uani 1 1 d . . . . .
H5A H 0.6314 0.4599 0.7293 0.048 Uiso 1 1 calc R U . . .
H5B H 0.6080 0.5339 0.7216 0.048 Uiso 1 1 calc R U . . .
C4A C 0.4494(6) 0.4793(3) 0.69011(18) 0.0364(15) Uani 1 1 d . . . . .
C14C C 0.3502(6) 0.5282(3) 0.67792(18) 0.0376(15) Uani 1 1 d . . . . .
C1 C 0.2011(6) 0.5127(4) 0.66316(18) 0.0393(16) Uani 1 1 d . . . . .
H1 H 0.1327 0.5457 0.6551 0.047 Uiso 1 1 calc R U . . .
C2 C 0.1546(7) 0.4514(3) 0.6603(2) 0.0440(17) Uani 1 1 d . . . . .
H2 H 0.0550 0.4419 0.6498 0.053 Uiso 1 1 calc R U . . .
C3 C 0.2515(7) 0.4030(4) 0.6726(2) 0.0452(17) Uani 1 1 d . . . . .
H3 H 0.2185 0.3602 0.6710 0.054 Uiso 1 1 calc R U . . .
C4 C 0.3970(7) 0.4174(3) 0.68713(19) 0.0416(16) Uani 1 1 d . . . . .
H4 H 0.4633 0.3839 0.6954 0.050 Uiso 1 1 calc R U . . .
C11 C 0.3593(7) 0.7566(4) 0.7163(2) 0.0454(18) Uani 1 1 d . . . . .
H11 H 0.4006 0.7963 0.7097 0.054 Uiso 1 1 calc R U . . .
C12 C 0.2625(7) 0.7516(4) 0.7452(2) 0.051(2) Uani 1 1 d . . . . .
H12 H 0.2357 0.7886 0.7588 0.061 Uiso 1 1 calc R U . . .
C13 C 0.2021(7) 0.6930(4) 0.7552(2) 0.0460(18) Uani 1 1 d . . . . .
H13 H 0.1359 0.6911 0.7755 0.055 Uiso 1 1 calc R U . . .
C14 C 0.2360(7) 0.6391(4) 0.73644(19) 0.0430(17) Uani 1 1 d . . . . .
H14 H 0.1940 0.5998 0.7435 0.052 Uiso 1 1 calc R U . . .
C30 C 0.1920(6) 0.7052(3) 0.61030(18) 0.0339(14) Uani 1 1 d . . . . .
H30 H 0.1816 0.6616 0.6163 0.041 Uiso 1 1 calc R U . . .
C28 C 0.0007(7) 0.7242(3) 0.6551(2) 0.0434(17) Uani 1 1 d . . . . .
H28A H 0.0367 0.7386 0.6814 0.065 Uiso 1 1 calc R U . . .
H28B H -0.0056 0.6779 0.6548 0.065 Uiso 1 1 calc R U . . .
H28C H -0.0994 0.7421 0.6479 0.065 Uiso 1 1 calc R U . . .
C29 C 0.1188(9) 0.8125(4) 0.6215(2) 0.057(2) Uani 1 1 d . . . . .
H29A H 0.1693 0.8317 0.6450 0.086 Uiso 1 1 calc R U . . .
H29B H 0.0184 0.8312 0.6163 0.086 Uiso 1 1 calc R U . . .
H29C H 0.1785 0.8202 0.5992 0.086 Uiso 1 1 calc R U . . .
C27 C 0.5805(7) 0.8043(3) 0.5947(2) 0.0395(16) Uani 1 1 d . . . . .
H27 H 0.5000 0.8331 0.5974 0.047 Uiso 1 1 calc R U . . .
C26 C 0.5575(7) 0.8305(3) 0.5261(2) 0.0434(16) Uani 1 1 d . . . . .
H26A H 0.4808 0.8595 0.5346 0.065 Uiso 1 1 calc R U . . .
H26B H 0.5103 0.8005 0.5071 0.065 Uiso 1 1 calc R U . . .
H26C H 0.6355 0.8546 0.5140 0.065 Uiso 1 1 calc R U . . .
C25 C 0.7451(7) 0.7512(4) 0.5528(2) 0.0508(19) Uani 1 1 d . . . . .
H25A H 0.7723 0.7275 0.5770 0.076 Uiso 1 1 calc R U . . .
H25B H 0.8337 0.7741 0.5451 0.076 Uiso 1 1 calc R U . . .
H25C H 0.7099 0.7217 0.5320 0.076 Uiso 1 1 calc R U . . .

loop_
_atom_site_aniso_label
_atom_site_aniso_U_11
_atom_site_aniso_U_22
_atom_site_aniso_U_33
_atom_site_aniso_U_23
_atom_site_aniso_U_13
_atom_site_aniso_U_12
Cu 0.0185(4) 0.0467(6) 0.0314(5) -0.0002(4) -0.0159(4) 0.0032(4)
Cl1 0.0259(7) 0.0461(9) 0.0365(9) 0.0008(7) -0.0164(7) 0.0061(6)
Cl2 0.0216(7) 0.0473(10) 0.0444(9) -0.0024(7) -0.0161(7) -0.0024(6)
O1 0.025(2) 0.053(3) 0.038(3) 0.000(2) -0.013(2) 0.0028(19)
O2 0.034(2) 0.059(3) 0.039(3) 0.005(2) -0.018(2) -0.004(2)
N19 0.013(2) 0.035(3) 0.037(3) 0.003(2) -0.015(2) 0.0002(19)
N16 0.023(2) 0.046(3) 0.026(3) 0.002(2) -0.013(2) -0.003(2)
N8 0.021(2) 0.047(3) 0.033(3) 0.001(2) -0.018(2) 0.004(2)
N10 0.025(2) 0.050(4) 0.034(3) -0.002(2) -0.017(2) 0.002(2)
N15 0.021(2) 0.045(3) 0.032(3) 0.002(2) -0.012(2) 0.009(2)
N32 0.024(2) 0.044(3) 0.035(3) 0.003(2) -0.011(2) 0.004(2)
N31 0.025(2) 0.047(3) 0.042(3) -0.004(3) -0.013(3) 0.003(2)
C20 0.016(3) 0.041(4) 0.045(4) 0.003(3) -0.009(3) 0.002(2)
C21 0.023(3) 0.050(4) 0.039(4) 0.001(3) -0.006(3) 0.001(3)
C22 0.033(3) 0.051(4) 0.030(3) 0.002(3) -0.014(3) 0.000(3)
C23 0.019(3) 0.050(4) 0.032(4) 0.002(3) -0.016(3) 0.004(3)
C18 0.016(3) 0.042(4) 0.036(4) -0.002(3) -0.008(3) -0.002(2)
C17 0.021(3) 0.041(4) 0.031(3) -0.003(3) -0.014(3) -0.001(2)
C24 0.024(3) 0.047(4) 0.040(4) -0.002(3) -0.021(3) 0.007(3)
C9 0.018(3) 0.043(4) 0.023(3) -0.002(3) -0.007(2) -0.003(2)
C9A 0.023(2) 0.042(3) 0.028(3) -0.001(2) -0.016(2) 0.006(2)
C10A 0.027(3) 0.046(3) 0.032(3) -0.005(3) -0.019(3) 0.007(2)
C14A 0.022(3) 0.057(4) 0.026(3) -0.003(3) -0.016(3) 0.010(3)
C14B 0.020(2) 0.047(3) 0.030(3) 0.000(2) -0.013(2) 0.003(2)
C7 0.020(3) 0.057(4) 0.032(3) 0.003(3) -0.019(3) 0.008(3)
C6 0.023(3) 0.057(5) 0.036(4) -0.003(3) -0.016(3) 0.008(3)
C5 0.025(3) 0.056(4) 0.036(4) 0.005(3) -0.014(3) 0.001(3)
C4A 0.025(3) 0.053(4) 0.028(3) 0.003(3) -0.010(3) -0.001(3)
C14C 0.020(3) 0.062(5) 0.029(3) 0.000(3) -0.008(3) 0.006(3)
C1 0.021(3) 0.063(5) 0.032(4) 0.000(3) -0.010(3) 0.002(3)
C2 0.028(3) 0.063(5) 0.040(4) -0.006(3) -0.006(3) -0.003(3)
C3 0.037(3) 0.052(5) 0.044(4) -0.005(3) -0.010(3) -0.008(3)
C4 0.032(3) 0.055(5) 0.035(4) 0.003(3) -0.013(3) 0.006(3)
C11 0.031(3) 0.058(5) 0.042(4) -0.009(3) -0.028(3) 0.011(3)
C12 0.031(3) 0.078(6) 0.041(4) -0.018(4) -0.023(3) 0.017(4)
C13 0.026(3) 0.078(6) 0.032(4) -0.006(4) -0.013(3) 0.013(3)
C14 0.025(3) 0.065(5) 0.036(4) -0.001(3) -0.017(3) 0.004(3)
C30 0.021(3) 0.045(4) 0.032(3) 0.000(3) -0.021(3) 0.002(3)
C28 0.028(3) 0.061(5) 0.040(4) 0.002(3) -0.008(3) 0.001(3)
C29 0.059(4) 0.050(5) 0.063(5) 0.003(4) 0.006(4) 0.018(4)
C27 0.030(3) 0.035(4) 0.052(5) -0.001(3) -0.005(3) -0.001(3)
C26 0.037(3) 0.047(4) 0.043(4) 0.000(3) -0.015(3) 0.004(3)
C25 0.036(3) 0.061(5) 0.052(5) -0.002(4) -0.011(4) 0.018(3)

_geom_special_details            
;
 All esds (except the esd in the dihedral angle between two l.s. planes)
 are estimated using the full covariance matrix.  The cell esds are taken
 into account individually in the estimation of esds in distances, angles
 and torsion angles; correlations between esds in cell parameters are only
 used when they are defined by crystal symmetry.  An approximate (isotropic)
 treatment of cell esds is used for estimating esds involving l.s. planes.
;

loop_
_geom_bond_atom_site_label_1
_geom_bond_atom_site_label_2
_geom_bond_distance
_geom_bond_site_symmetry_2
_geom_bond_publ_flag
Cu N16 1.994(5) . ?
Cu N8 1.999(5) . ?
Cu N19 2.044(5) . ?
Cu Cl1 2.2683(18) . ?
Cu Cl2 2.4001(16) . ?
O1 C30 1.237(7) . ?
O2 C27 1.250(8) . ?
N19 C20 1.335(8) . ?
N19 C18 1.363(8) . ?
N16 C17 1.300(7) . ?
N16 N15 1.331(7) . ?
N8 C9 1.309(7) . ?
N8 C7 1.475(7) . ?
N10 C9A 1.364(8) . ?
N10 C10A 1.375(8) . ?
N10 H10 0.8800 . ?
N15 C9 1.394(7) . ?
N15 H15 0.8800 . ?
N32 C30 1.314(8) . ?
N32 C28 1.443(8) . ?
N32 C29 1.450(9) . ?
N31 C27 1.311(8) . ?
N31 C26 1.443(8) . ?
N31 C25 1.461(8) . ?
C20 C21 1.394(9) . ?
C20 H20 0.9500 . ?
C21 C22 1.396(9) . ?
C21 H21 0.9500 . ?
C22 C23 1.383(9) . ?
C22 H22 0.9500 . ?
C23 C18 1.384(8) . ?
C23 H23 0.9500 . ?
C18 C17 1.458(8) . ?
C17 C24 1.499(8) . ?
C24 H24A 0.9800 . ?
C24 H24B 0.9800 . ?
C24 H24C 0.9800 . ?
C9 C9A 1.453(8) . ?
C9A C14B 1.380(9) . ?
C10A C11 1.402(9) . ?
C10A C14A 1.404(9) . ?
C14A C14 1.407(9) . ?
C14A C14B 1.431(9) . ?
C14B C14C 1.483(9) . ?
C7 C6 1.505(9) . ?
C7 H7A 0.9900 . ?
C7 H7B 0.9900 . ?
C6 C5 1.546(9) . ?
C6 H6A 0.9900 . ?
C6 H6B 0.9900 . ?
C5 C4A 1.522(8) . ?
C5 H5A 0.9900 . ?
C5 H5B 0.9900 . ?
C4A C4 1.389(10) . ?
C4A C14C 1.401(9) . ?
C14C C1 1.419(8) . ?
C1 C2 1.361(10) . ?
C1 H1 0.9500 . ?
C2 C3 1.381(10) . ?
C2 H2 0.9500 . ?
C3 C4 1.383(9) . ?
C3 H3 0.9500 . ?
C4 H4 0.9500 . ?
C11 C12 1.370(10) . ?
C11 H11 0.9500 . ?
C12 C13 1.404(11) . ?
C12 H12 0.9500 . ?
C13 C14 1.353(10) . ?
C13 H13 0.9500 . ?
C14 H14 0.9500 . ?
C30 H30 0.9500 . ?
C28 H28A 0.9800 . ?
C28 H28B 0.9800 . ?
C28 H28C 0.9800 . ?
C29 H29A 0.9800 . ?
C29 H29B 0.9800 . ?
C29 H29C 0.9800 . ?
C27 H27 0.9500 . ?
C26 H26A 0.9800 . ?
C26 H26B 0.9800 . ?
C26 H26C 0.9800 . ?
C25 H25A 0.9800 . ?
C25 H25B 0.9800 . ?
C25 H25C 0.9800 . ?

loop_
_geom_angle_atom_site_label_1
_geom_angle_atom_site_label_2
_geom_angle_atom_site_label_3
_geom_angle
_geom_angle_site_symmetry_1
_geom_angle_site_symmetry_3
_geom_angle_publ_flag
N16 Cu N8 78.8(2) . . ?
N16 Cu N19 78.47(19) . . ?
N8 Cu N19 156.74(19) . . ?
N16 Cu Cl1 148.94(15) . . ?
N8 Cu Cl1 99.70(16) . . ?
N19 Cu Cl1 97.26(14) . . ?
N16 Cu Cl2 107.02(15) . . ?
N8 Cu Cl2 97.15(15) . . ?
N19 Cu Cl2 94.06(13) . . ?
Cl1 Cu Cl2 103.96(6) . . ?
C20 N19 C18 118.4(5) . . ?
C20 N19 Cu 127.2(4) . . ?
C18 N19 Cu 114.0(4) . . ?
C17 N16 N15 126.1(5) . . ?
C17 N16 Cu 118.8(4) . . ?
N15 N16 Cu 115.1(3) . . ?
C9 N8 C7 119.2(5) . . ?
C9 N8 Cu 114.8(4) . . ?
C7 N8 Cu 123.8(4) . . ?
C9A N10 C10A 108.8(5) . . ?
C9A N10 H10 125.6 . . ?
C10A N10 H10 125.6 . . ?
N16 N15 C9 114.7(5) . . ?
N16 N15 H15 122.7 . . ?
C9 N15 H15 122.7 . . ?
C30 N32 C28 122.3(6) . . ?
C30 N32 C29 120.2(6) . . ?
C28 N32 C29 117.2(5) . . ?
C27 N31 C26 121.8(5) . . ?
C27 N31 C25 120.5(6) . . ?
C26 N31 C25 117.7(6) . . ?
N19 C20 C21 123.5(6) . . ?
N19 C20 H20 118.3 . . ?
C21 C20 H20 118.3 . . ?
C20 C21 C22 117.7(6) . . ?
C20 C21 H21 121.1 . . ?
C22 C21 H21 121.1 . . ?
C23 C22 C21 119.1(6) . . ?
C23 C22 H22 120.5 . . ?
C21 C22 H22 120.5 . . ?
C22 C23 C18 120.0(6) . . ?
C22 C23 H23 120.0 . . ?
C18 C23 H23 120.0 . . ?
N19 C18 C23 121.2(5) . . ?
N19 C18 C17 114.5(5) . . ?
C23 C18 C17 124.2(5) . . ?
N16 C17 C18 114.0(5) . . ?
N16 C17 C24 123.3(6) . . ?
C18 C17 C24 122.8(5) . . ?
C17 C24 H24A 109.5 . . ?
C17 C24 H24B 109.5 . . ?
H24A C24 H24B 109.5 . . ?
C17 C24 H24C 109.5 . . ?
H24A C24 H24C 109.5 . . ?
H24B C24 H24C 109.5 . . ?
N8 C9 N15 116.5(5) . . ?
N8 C9 C9A 127.2(5) . . ?
N15 C9 C9A 116.2(5) . . ?
N10 C9A C14B 110.1(5) . . ?
N10 C9A C9 122.9(6) . . ?
C14B C9A C9 126.3(6) . . ?
N10 C10A C11 130.8(6) . . ?
N10 C10A C14A 107.9(5) . . ?
C11 C10A C14A 121.3(6) . . ?
C14 C14A C10A 119.3(6) . . ?
C14 C14A C14B 133.6(6) . . ?
C10A C14A C14B 107.1(5) . . ?
C9A C14B C14A 106.1(6) . . ?
C9A C14B C14C 126.7(6) . . ?
C14A C14B C14C 126.9(6) . . ?
N8 C7 C6 116.6(5) . . ?
N8 C7 H7A 108.1 . . ?
C6 C7 H7A 108.1 . . ?
N8 C7 H7B 108.1 . . ?
C6 C7 H7B 108.1 . . ?
H7A C7 H7B 107.3 . . ?
C7 C6 C5 115.8(5) . . ?
C7 C6 H6A 108.3 . . ?
C5 C6 H6A 108.3 . . ?
C7 C6 H6B 108.3 . . ?
C5 C6 H6B 108.3 . . ?
H6A C6 H6B 107.4 . . ?
C4A C5 C6 115.8(5) . . ?
C4A C5 H5A 108.3 . . ?
C6 C5 H5A 108.3 . . ?
C4A C5 H5B 108.3 . . ?
C6 C5 H5B 108.3 . . ?
H5A C5 H5B 107.4 . . ?
C4 C4A C14C 118.3(6) . . ?
C4 C4A C5 119.4(6) . . ?
C14C C4A C5 122.2(6) . . ?
C4A C14C C1 118.9(6) . . ?
C4A C14C C14B 122.9(5) . . ?
C1 C14C C14B 118.1(6) . . ?
C2 C1 C14C 121.0(6) . . ?
C2 C1 H1 119.5 . . ?
C14C C1 H1 119.5 . . ?
C1 C2 C3 120.3(6) . . ?
C1 C2 H2 119.8 . . ?
C3 C2 H2 119.8 . . ?
C2 C3 C4 119.3(7) . . ?
C2 C3 H3 120.4 . . ?
C4 C3 H3 120.4 . . ?
C3 C4 C4A 122.2(6) . . ?
C3 C4 H4 118.9 . . ?
C4A C4 H4 118.9 . . ?
C12 C11 C10A 117.7(7) . . ?
C12 C11 H11 121.2 . . ?
C10A C11 H11 121.2 . . ?
C11 C12 C13 121.3(7) . . ?
C11 C12 H12 119.4 . . ?
C13 C12 H12 119.4 . . ?
C14 C13 C12 121.5(7) . . ?
C14 C13 H13 119.2 . . ?
C12 C13 H13 119.2 . . ?
C13 C14 C14A 118.9(7) . . ?
C13 C14 H14 120.6 . . ?
C14A C14 H14 120.6 . . ?
O1 C30 N32 126.6(6) . . ?
O1 C30 H30 116.7 . . ?
N32 C30 H30 116.7 . . ?
N32 C28 H28A 109.5 . . ?
N32 C28 H28B 109.5 . . ?
H28A C28 H28B 109.5 . . ?
N32 C28 H28C 109.5 . . ?
H28A C28 H28C 109.5 . . ?
H28B C28 H28C 109.5 . . ?
N32 C29 H29A 109.5 . . ?
N32 C29 H29B 109.5 . . ?
H29A C29 H29B 109.5 . . ?
N32 C29 H29C 109.5 . . ?
H29A C29 H29C 109.5 . . ?
H29B C29 H29C 109.5 . . ?
O2 C27 N31 125.4(6) . . ?
O2 C27 H27 117.3 . . ?
N31 C27 H27 117.3 . . ?
N31 C26 H26A 109.5 . . ?
N31 C26 H26B 109.5 . . ?
H26A C26 H26B 109.5 . . ?
N31 C26 H26C 109.5 . . ?
H26A C26 H26C 109.5 . . ?
H26B C26 H26C 109.5 . . ?
N31 C25 H25A 109.5 . . ?
N31 C25 H25B 109.5 . . ?
H25A C25 H25B 109.5 . . ?
N31 C25 H25C 109.5 . . ?
H25A C25 H25C 109.5 . . ?
H25B C25 H25C 109.5 . . ?

loop_
_geom_torsion_atom_site_label_1
_geom_torsion_atom_site_label_2
_geom_torsion_atom_site_label_3
_geom_torsion_atom_site_label_4
_geom_torsion
_geom_torsion_site_symmetry_1
_geom_torsion_site_symmetry_2
_geom_torsion_site_symmetry_3
_geom_torsion_site_symmetry_4
_geom_torsion_publ_flag
C17 N16 N15 C9 177.5(5) . . . . ?
Cu N16 N15 C9 -0.7(6) . . . . ?
C18 N19 C20 C21 -0.3(9) . . . . ?
Cu N19 C20 C21 -173.5(5) . . . . ?
N19 C20 C21 C22 -1.0(9) . . . . ?
C20 C21 C22 C23 0.2(9) . . . . ?
C21 C22 C23 C18 1.9(9) . . . . ?
C20 N19 C18 C23 2.5(8) . . . . ?
Cu N19 C18 C23 176.5(4) . . . . ?
C20 N19 C18 C17 -179.3(5) . . . . ?
Cu N19 C18 C17 -5.3(6) . . . . ?
C22 C23 C18 N19 -3.3(9) . . . . ?
C22 C23 C18 C17 178.7(6) . . . . ?
N15 N16 C17 C18 -179.9(5) . . . . ?
Cu N16 C17 C18 -1.7(7) . . . . ?
N15 N16 C17 C24 1.8(10) . . . . ?
Cu N16 C17 C24 179.9(5) . . . . ?
N19 C18 C17 N16 4.7(8) . . . . ?
C23 C18 C17 N16 -177.2(6) . . . . ?
N19 C18 C17 C24 -177.0(5) . . . . ?
C23 C18 C17 C24 1.1(9) . . . . ?
C7 N8 C9 N15 168.5(5) . . . . ?
Cu N8 C9 N15 4.7(7) . . . . ?
C7 N8 C9 C9A -15.7(9) . . . . ?
Cu N8 C9 C9A -179.5(5) . . . . ?
N16 N15 C9 N8 -2.7(7) . . . . ?
N16 N15 C9 C9A -178.9(5) . . . . ?
C10A N10 C9A C14B 0.0(6) . . . . ?
C10A N10 C9A C9 171.0(5) . . . . ?
N8 C9 C9A N10 117.1(7) . . . . ?
N15 C9 C9A N10 -67.1(7) . . . . ?
N8 C9 C9A C14B -73.4(8) . . . . ?
N15 C9 C9A C14B 102.4(7) . . . . ?
C9A N10 C10A C11 -179.5(6) . . . . ?
C9A N10 C10A C14A 0.1(6) . . . . ?
N10 C10A C14A C14 -179.9(5) . . . . ?
C11 C10A C14A C14 -0.2(8) . . . . ?
N10 C10A C14A C14B -0.2(6) . . . . ?
C11 C10A C14A C14B 179.5(5) . . . . ?
N10 C9A C14B C14A -0.1(6) . . . . ?
C9 C9A C14B C14A -170.7(5) . . . . ?
N10 C9A C14B C14C 174.6(5) . . . . ?
C9 C9A C14B C14C 4.0(9) . . . . ?
C14 C14A C14B C9A 179.8(6) . . . . ?
C10A C14A C14B C9A 0.2(6) . . . . ?
C14 C14A C14B C14C 5.1(10) . . . . ?
C10A C14A C14B C14C -174.5(6) . . . . ?
C9 N8 C7 C6 103.8(7) . . . . ?
Cu N8 C7 C6 -94.0(6) . . . . ?
N8 C7 C6 C5 -84.9(7) . . . . ?
C7 C6 C5 C4A 85.0(7) . . . . ?
C6 C5 C4A C4 89.1(8) . . . . ?
C6 C5 C4A C14C -94.9(7) . . . . ?
C4 C4A C14C C1 0.1(9) . . . . ?
C5 C4A C14C C1 -176.0(6) . . . . ?
C4 C4A C14C C14B 177.9(6) . . . . ?
C5 C4A C14C C14B 1.9(9) . . . . ?
C9A C14B C14C C4A 75.1(8) . . . . ?
C14A C14B C14C C4A -111.2(7) . . . . ?
C9A C14B C14C C1 -107.0(7) . . . . ?
C14A C14B C14C C1 66.6(8) . . . . ?
C4A C14C C1 C2 -0.8(9) . . . . ?
C14B C14C C1 C2 -178.8(6) . . . . ?
C14C C1 C2 C3 1.3(10) . . . . ?
C1 C2 C3 C4 -1.1(10) . . . . ?
C2 C3 C4 C4A 0.4(10) . . . . ?
C14C C4A C4 C3 0.1(10) . . . . ?
C5 C4A C4 C3 176.3(6) . . . . ?
N10 C10A C11 C12 179.5(6) . . . . ?
C14A C10A C11 C12 -0.1(9) . . . . ?
C10A C11 C12 C13 0.4(9) . . . . ?
C11 C12 C13 C14 -0.5(10) . . . . ?
C12 C13 C14 C14A 0.2(9) . . . . ?
C10A C14A C14 C13 0.2(8) . . . . ?
C14B C14A C14 C13 -179.4(6) . . . . ?
C28 N32 C30 O1 -177.7(6) . . . . ?
C29 N32 C30 O1 -3.5(9) . . . . ?
C26 N31 C27 O2 -178.8(6) . . . . ?
C25 N31 C27 O2 2.0(10) . . . . ?

loop_
_geom_hbond_atom_site_label_D
_geom_hbond_atom_site_label_H
_geom_hbond_atom_site_label_A
_geom_hbond_distance_DH
_geom_hbond_distance_HA
_geom_hbond_distance_DA
_geom_hbond_angle_DHA
_geom_hbond_site_symmetry_A
N10 H10 O2 0.88 1.85 2.720(7) 171.5 .
N15 H15 O1 0.88 1.86 2.700(6) 160.3 .
C20 H20 Cl1 0.95 2.99 3.477(7) 113.3 .
C21 H21 Cl2 0.95 2.73 3.562(6) 147.3 5_766
C23 H23 Cl1 0.95 2.88 3.547(6) 127.8 5_666
C24 H24B O1 0.98 2.59 3.299(8) 129.0 .
C24 H24C Cl1 0.98 2.85 3.820(7) 170.5 5_666
C6 H6B Cl1 0.99 2.95 3.663(7) 129.4 .
C30 H30 Cl2 0.95 2.77 3.232(6) 110.9 1_455
C28 H28C O2 0.98 2.54 3.512(8) 173.5 1_455
C29 H29C Cl1 0.98 2.97 3.613(8) 124.5 3_455
C27 H27 Cl1 0.95 2.85 3.747(7) 157.3 3_455
C26 H26A Cl1 0.98 2.86 3.807(7) 161.6 3_455
C25 H25A Cl2 0.98 2.96 3.529(7) 117.9 .

_refine_diff_density_max         0.902
_refine_diff_density_min         -0.821
_refine_diff_density_rms         0.120

_shelxl_version_number           2014-3

_shelx_res_file                  
;
TITL ChWi1059_a.res in C2/c
CELL 1.54178 8.8925 21.1262 34.3017 90 94.643 90
ZERR 8 0.0005 0.001 0.0022 0 0.005 0
LATT 7
SYMM -X,+Y,0.5-Z
SFAC C H N O Cl Cu
UNIT 248 296 56 16 16 8

L.S. 15
ACTA
MERG 2
PLAN  20
SIZE 0.5 0.026 0.016
TEMP -173
isor 0.005 0.01 C9A C10A C14B
LIST 4
BOND $H
HTAB
CONF
FMAP 2
MORE -1
HTAB N10 O2
HTAB N15 O1
HTAB C20 Cl1
EQIV $1 -x+2, -y+1, -z+1
HTAB C21 Cl2_$1
EQIV $2 -x+1, -y+1, -z+1
HTAB C23 Cl1_$2
HTAB C24 O1
HTAB C24 Cl1_$2
HTAB C6 Cl1
EQIV $3 x-1, y, z
HTAB C30 Cl2_$3
HTAB C28 O2_$3
EQIV $4 x-1/2, y+1/2, z
HTAB C29 Cl1_$4
HTAB C27 Cl1_$4
HTAB C26 Cl1_$4
HTAB C25 Cl2

WGHT    0.125800
FVAR       0.15916
CU    6    0.724008    0.541509    0.569797    11.00000    0.01849    0.04670 =
         0.03139   -0.00016   -0.01590    0.00322
CL1   5    0.819571    0.443298    0.582020    11.00000    0.02587    0.04614 =
         0.03650    0.00077   -0.01642    0.00612
CL2   5    0.943084    0.608052    0.570951    11.00000    0.02160    0.04727 =
         0.04438   -0.00242   -0.01612   -0.00245
O1    4    0.286691    0.718845    0.587161    11.00000    0.02514    0.05293 =
         0.03827    0.00000   -0.01282    0.00283
O2    4    0.635271    0.777109    0.624936    11.00000    0.03411    0.05912 =
         0.03866    0.00523   -0.01775   -0.00424
N19   3    0.701480    0.534789    0.510173    11.00000    0.01344    0.03503 =
         0.03727    0.00273   -0.01465    0.00016
N16   3    0.545235    0.596657    0.556516    11.00000    0.02296    0.04575 =
         0.02630    0.00244   -0.01281   -0.00341
N8    3    0.664008    0.563610    0.623052    11.00000    0.02073    0.04712 =
         0.03265    0.00072   -0.01845    0.00352
N10   3    0.486582    0.691360    0.666772    11.00000    0.02487    0.04957 =
         0.03389   -0.00222   -0.01715    0.00235
AFIX  43
H10   2    0.537949    0.720827    0.655497    11.00000   -1.20000
AFIX   0
N15   3    0.482579    0.621192    0.587072    11.00000    0.02060    0.04472 =
         0.03202    0.00182   -0.01230    0.00868
AFIX  43
H15   2    0.403833    0.646522    0.584547    11.00000   -1.20000
AFIX   0

N32   3    0.104214    0.744810    0.627361    11.00000    0.02391    0.04402 =
         0.03458    0.00277   -0.01114    0.00368
N31   3    0.625156    0.796233    0.559484    11.00000    0.02526    0.04721 =
         0.04237   -0.00361   -0.01318    0.00258
C20   1    0.791387    0.503642    0.487408    11.00000    0.01612    0.04120 =
         0.04474    0.00269   -0.00909    0.00198
AFIX  43
H20   2    0.869703    0.478179    0.499615    11.00000   -1.20000
AFIX   0
C21   1    0.776412    0.506511    0.446684    11.00000    0.02271    0.05004 =
         0.03913    0.00056   -0.00596    0.00137
AFIX  43
H21   2    0.843526    0.484200    0.431434    11.00000   -1.20000
AFIX   0
C22   1    0.659417    0.543291    0.429061    11.00000    0.03323    0.05062 =
         0.03017    0.00190   -0.01434    0.00032
AFIX  43
H22   2    0.645020    0.546438    0.401383    11.00000   -1.20000
AFIX   0
C23   1    0.564803    0.575070    0.452462    11.00000    0.01897    0.04961 =
         0.03200    0.00245   -0.01649    0.00437
AFIX  43
H23   2    0.482899    0.599250    0.440877    11.00000   -1.20000
AFIX   0
C18   1    0.589462    0.571639    0.492775    11.00000    0.01584    0.04155 =
         0.03593   -0.00249   -0.00804   -0.00243
C17   1    0.498268    0.604331    0.519945    11.00000    0.02092    0.04137 =
         0.03083   -0.00327   -0.01404   -0.00138
C24   1    0.365137    0.644609    0.506652    11.00000    0.02440    0.04745 =
         0.03994   -0.00199   -0.02146    0.00708
AFIX 137
H24A  2    0.399082    0.687874    0.501955    11.00000   -1.50000
H24B  2    0.293472    0.645098    0.526902    11.00000   -1.50000
H24C  2    0.315803    0.627193    0.482407    11.00000   -1.50000
AFIX   0
C9    1    0.551628    0.603569    0.623394    11.00000    0.01793    0.04337 =
         0.02271   -0.00250   -0.00744   -0.00287
C9A   1    0.484516    0.628576    0.657433    11.00000    0.02278    0.04248 =
         0.02758   -0.00131   -0.01556    0.00571
C10A  1    0.395226    0.701024    0.696693    11.00000    0.02667    0.04581 =
         0.03198   -0.00486   -0.01868    0.00652
C14A  1    0.334467    0.642272    0.706396    11.00000    0.02186    0.05702 =
         0.02617   -0.00285   -0.01599    0.00954
C14B  1    0.392235    0.596099    0.680972    11.00000    0.01967    0.04695 =
         0.02963    0.00039   -0.01281    0.00261
C7    1    0.760214    0.552229    0.659451    11.00000    0.01995    0.05738 =
         0.03226    0.00329   -0.01947    0.00758
AFIX  23
H7A   2    0.745110    0.587622    0.677643    11.00000   -1.20000
H7B   2    0.866883    0.553520    0.653165    11.00000   -1.20000
AFIX   0
C6    1    0.734912    0.491156    0.680534    11.00000    0.02301    0.05749 =
         0.03623   -0.00311   -0.01605    0.00837
AFIX  23
H6A   2    0.830271    0.479261    0.695657    11.00000   -1.20000
H6B   2    0.711763    0.457669    0.660765    11.00000   -1.20000
AFIX   0
C5    1    0.607691    0.492013    0.708712    11.00000    0.02525    0.05582 =
         0.03614    0.00548   -0.01353    0.00063
AFIX  23
H5A   2    0.631357    0.459928    0.729335    11.00000   -1.20000
H5B   2    0.608013    0.533916    0.721638    11.00000   -1.20000
AFIX   0
C4A   1    0.449380    0.479298    0.690112    11.00000    0.02547    0.05337 =
         0.02841    0.00306   -0.00961   -0.00113
C14C  1    0.350214    0.528239    0.677921    11.00000    0.01984    0.06246 =
         0.02888    0.00024   -0.00783    0.00614
C1    1    0.201105    0.512749    0.663160    11.00000    0.02131    0.06279 =
         0.03184    0.00040   -0.01007    0.00185
AFIX  43
H1    2    0.132687    0.545672    0.655140    11.00000   -1.20000
AFIX   0
C2    1    0.154630    0.451419    0.660318    11.00000    0.02785    0.06311 =
         0.03965   -0.00566   -0.00571   -0.00280
AFIX  43
H2    2    0.055037    0.441876    0.649847    11.00000   -1.20000
AFIX   0
C3    1    0.251500    0.403005    0.672577    11.00000    0.03718    0.05171 =
         0.04448   -0.00471   -0.00987   -0.00759
AFIX  43
H3    2    0.218530    0.360240    0.671026    11.00000   -1.20000
AFIX   0
C4    1    0.396993    0.417425    0.687133    11.00000    0.03235    0.05496 =
         0.03507    0.00304   -0.01282    0.00648
AFIX  43
H4    2    0.463323    0.383897    0.695370    11.00000   -1.20000
AFIX   0
C11   1    0.359293    0.756586    0.716256    11.00000    0.03098    0.05838 =
         0.04166   -0.00914   -0.02840    0.01074
AFIX  43
H11   2    0.400633    0.796271    0.709672    11.00000   -1.20000
AFIX   0
C12   1    0.262493    0.751645    0.745196    11.00000    0.03107    0.07778 =
         0.04062   -0.01805   -0.02339    0.01711
AFIX  43
H12   2    0.235702    0.788624    0.758790    11.00000   -1.20000
AFIX   0
C13   1    0.202108    0.692993    0.755154    11.00000    0.02598    0.07784 =
         0.03161   -0.00588   -0.01294    0.01252
AFIX  43
H13   2    0.135887    0.691095    0.775510    11.00000   -1.20000
AFIX   0
C14   1    0.235993    0.639102    0.736445    11.00000    0.02541    0.06489 =
         0.03565   -0.00069   -0.01715    0.00368
AFIX  43
H14   2    0.194003    0.599774    0.743478    11.00000   -1.20000
AFIX   0

C30   1    0.191977    0.705174    0.610297    11.00000    0.02145    0.04489 =
         0.03154    0.00006   -0.02108    0.00168
AFIX  43
H30   2    0.181649    0.661585    0.616340    11.00000   -1.20000
AFIX   0
C28   1    0.000684    0.724216    0.655095    11.00000    0.02764    0.06063 =
         0.04028    0.00203   -0.00806    0.00096
AFIX 137
H28A  2    0.036740    0.738647    0.681356    11.00000   -1.50000
H28B  2   -0.005553    0.677902    0.654826    11.00000   -1.50000
H28C  2   -0.099422    0.742116    0.647933    11.00000   -1.50000
AFIX   0
C29   1    0.118782    0.812454    0.621488    11.00000    0.05916    0.04952 =
         0.06282    0.00317    0.00568    0.01759
AFIX 137
H29A  2    0.169305    0.831650    0.645043    11.00000   -1.50000
H29B  2    0.018369    0.831206    0.616273    11.00000   -1.50000
H29C  2    0.178517    0.820210    0.599179    11.00000   -1.50000
AFIX   0

C27   1    0.580549    0.804257    0.594659    11.00000    0.02982    0.03540 =
         0.05210   -0.00126   -0.00455   -0.00062
AFIX  43
H27   2    0.500028    0.833070    0.597355    11.00000   -1.20000
AFIX   0
C26   1    0.557534    0.830456    0.526125    11.00000    0.03730    0.04663 =
         0.04309    0.00004   -0.01547    0.00391
AFIX 137
H26A  2    0.480830    0.859545    0.534638    11.00000   -1.50000
H26B  2    0.510337    0.800462    0.507072    11.00000   -1.50000
H26C  2    0.635510    0.854604    0.514011    11.00000   -1.50000
AFIX   0
C25   1    0.745117    0.751183    0.552838    11.00000    0.03639    0.06123 =
         0.05223   -0.00217   -0.01146    0.01842
AFIX 137
H25A  2    0.772250    0.727530    0.576963    11.00000   -1.50000
H25B  2    0.833703    0.774125    0.545072    11.00000   -1.50000
H25C  2    0.709853    0.721680    0.532022    11.00000   -1.50000
AFIX   0
HKLF 4

REM  ChWi1059_a.res in C2/c
REM R1 =  0.0751 for    3257 Fo > 4sig(Fo)  and  0.1282 for all    5319 data
REM    393 parameters refined using     18 restraints

END

WGHT      0.1267      0.0000

REM Instructions for potential hydrogen bonds
HTAB N10 O2
HTAB N15 O1
HTAB C20 Cl1
HTAB C21 Cl2_$1
HTAB C23 Cl1_$2
HTAB C24 O1
HTAB C24 Cl1_$2
HTAB C6 Cl1
HTAB C30 Cl2_$3
HTAB C28 O2_$3
HTAB C29 Cl1_$4
HTAB C27 Cl1_$4
HTAB C26 Cl1_$4
HTAB C25 Cl2

REM Highest difference peak  0.902,  deepest hole -0.821,  1-sigma level  0.120
Q1    1   0.6661  0.5412  0.5970  11.00000  0.05    0.90
Q2    1   0.7771  0.5081  0.5511  11.00000  0.05    0.84
Q3    1   0.7840  0.5693  0.5524  11.00000  0.05    0.80
Q4    1   0.7049  0.4904  0.5762  11.00000  0.05    0.76
Q5    1   0.7690  0.5816  0.5596  11.00000  0.05    0.71
Q6    1   0.7434  0.5911  0.5660  11.00000  0.05    0.70
Q7    1   0.9921  0.6249  0.5458  11.00000  0.05    0.67
Q8    1   0.8665  0.4094  0.5653  11.00000  0.05    0.59
Q9    1   0.9213  0.4650  0.5684  11.00000  0.05    0.56
Q10   1   0.6826  0.5286  0.5317  11.00000  0.05    0.56
Q11   1   0.8651  0.5832  0.5810  11.00000  0.05    0.53
Q12   1   0.9770  0.5703  0.5577  11.00000  0.05    0.49
Q13   1   0.7730  0.4129  0.5965  11.00000  0.05    0.48
Q14   1   0.6734  0.5080  0.6949  11.00000  0.05    0.48
Q15   1   0.7627  0.4536  0.6097  11.00000  0.05    0.47
Q16   1   0.8757  0.6264  0.5935  11.00000  0.05    0.46
Q17   1   0.8453  0.4890  0.5761  11.00000  0.05    0.43
Q18   1   0.7488  0.5194  0.5018  11.00000  0.05    0.43
Q19   1   0.4367  0.6177  0.6736  11.00000  0.05    0.43
Q20   1   0.4955  0.6008  0.6515  11.00000  0.05    0.41
;
_shelx_res_checksum              22103
####################################################################### 
# 
# This file contains crystal structure data downloaded from the 
# Cambridge Structural Database (CSD) hosted by the Cambridge 
# Crystallographic Data Centre (CCDC).
# 
# Full information about CCDC data access policies and citation 
# guidelines are available at http://www.ccdc.cam.ac.uk/access/V1 
# 
# Audit and citation data items may have been added by the CCDC. 
# Please retain this information to preserve the provenance of 
# this file and to allow appropriate attribution of the data. 
# 
#######################################################################

data_chwi185e
_database_code_depnum_ccdc_archive 'CCDC 2261959'
loop_
_audit_author_name
_audit_author_address
'Vladimir Arion'
;University of Vienna
Austria
;
_audit_update_record             
;
2023-05-10 deposited with the CCDC.	2023-07-03 downloaded from the CCDC.
;

_audit_creation_method           SHELXL-2014
_chemical_name_systematic        
;
 ?
;
_chemical_name_common            ?
_chemical_melting_point          ?
_chemical_formula_moiety         'C25 H29 Br N2 O4'
_chemical_formula_sum            'C25 H29 Br N2 O4'
_chemical_formula_weight         501.41

loop_
_atom_type_symbol
_atom_type_description
_atom_type_scat_dispersion_real
_atom_type_scat_dispersion_imag
_atom_type_scat_source
C C 0.0033 0.0016 'International Tables Vol C Tables 4.2.6.8 and 6.1.1.4'
H H 0.0000 0.0000 'International Tables Vol C Tables 4.2.6.8 and 6.1.1.4'
Br Br -0.2901 2.4595 'International Tables Vol C Tables 4.2.6.8 and 6.1.1.4'
N N 0.0061 0.0033 'International Tables Vol C Tables 4.2.6.8 and 6.1.1.4'
O O 0.0106 0.0060 'International Tables Vol C Tables 4.2.6.8 and 6.1.1.4'

_space_group_crystal_system      triclinic
_space_group_IT_number           2
_space_group_name_H-M_alt        'P -1'
_space_group_name_Hall           '-P 1'

_shelx_space_group_comment       
;
The symmetry employed for this shelxl refinement is uniquely defined
by the following loop, which should always be used as a source of
symmetry information in preference to the above space-group names.
They are only intended as comments.
;

loop_
_space_group_symop_operation_xyz
'x, y, z'
'-x, -y, -z'

_cell_length_a                   9.0922(4)
_cell_length_b                   10.7884(5)
_cell_length_c                   13.2927(7)
_cell_angle_alpha                72.853(4)
_cell_angle_beta                 81.357(4)
_cell_angle_gamma                75.773(4)
_cell_volume                     1203.45(11)
_cell_formula_units_Z            2
_cell_measurement_temperature    100(2)
_cell_measurement_reflns_used    38204
_cell_measurement_theta_min      2.22
_cell_measurement_theta_max      30.56

_exptl_crystal_description       block
_exptl_crystal_colour            colourless
_exptl_crystal_density_meas      ?
_exptl_crystal_density_method    ?
_exptl_crystal_density_diffrn    1.384
_exptl_crystal_F_000             520
_exptl_transmission_factor_min   ?
_exptl_transmission_factor_max   ?
_exptl_crystal_size_max          0.800
_exptl_crystal_size_mid          0.633
_exptl_crystal_size_min          0.500
_exptl_absorpt_coefficient_mu    1.741
_shelx_estimated_absorpt_T_min   0.336
_shelx_estimated_absorpt_T_max   0.476
_exptl_absorpt_correction_type   multi-scan
_exptl_absorpt_correction_T_min  0.0240
_exptl_absorpt_correction_T_max  0.0358
_exptl_absorpt_process_details   SADABS

_exptl_special_details           
;
 ?
;

_diffrn_ambient_temperature      100(2)
_diffrn_radiation_wavelength     0.71073
_diffrn_radiation_type           MoK\a
_diffrn_source                   'Primux 100 micro'
_diffrn_measurement_device_type  'STOE STADIVARI'
_diffrn_measurement_method       'rotation method, \w scans'
_diffrn_detector_area_resol_mean ?
_diffrn_reflns_number            22693
_diffrn_reflns_av_unetI/netI     0.0588
_diffrn_reflns_av_R_equivalents  0.0292
_diffrn_reflns_limit_h_min       -12
_diffrn_reflns_limit_h_max       12
_diffrn_reflns_limit_k_min       -15
_diffrn_reflns_limit_k_max       15
_diffrn_reflns_limit_l_min       -19
_diffrn_reflns_limit_l_max       18
_diffrn_reflns_theta_min         2.319
_diffrn_reflns_theta_max         31.028
_diffrn_reflns_theta_full        25.242
_diffrn_measured_fraction_theta_max 0.931
_diffrn_measured_fraction_theta_full 0.992
_diffrn_reflns_Laue_measured_fraction_max 0.931
_diffrn_reflns_Laue_measured_fraction_full 0.992
_diffrn_reflns_point_group_measured_fraction_max 0.931
_diffrn_reflns_point_group_measured_fraction_full 0.992
_reflns_number_total             7151
_reflns_number_gt                4408
_reflns_threshold_expression     'I > 2\s(I)'
_reflns_Friedel_coverage         0.000
_reflns_Friedel_fraction_max     .
_reflns_Friedel_fraction_full    .

_reflns_special_details          
;
 Reflections were merged by SHELXL according to the crystal
 class for the calculation of statistics and refinement.
 
 _reflns_Friedel_fraction is defined as the number of unique
 Friedel pairs measured divided by the number that would be
 possible theoretically, ignoring centric projections and
 systematic absences.
;

_computing_data_collection       'X-Area Pilatus3_SV 1.31.170.0 (STOE, 2020)'
_computing_cell_refinement       'X-Area Recipe 1.36.0-0 (STOE, 2020)'
_computing_data_reduction        
'X-Area Integrate 1.78.3.0; X-Area LANA 1.83.8.0 (STOE, 2020)'
_computing_structure_solution    'SHELXS-2014 (Sheldrick, 2014)'
_computing_structure_refinement  'SHELXL-2014 (Sheldrick, 2014)'
_computing_molecular_graphics    'Bruker SHELXTL'
_computing_publication_material  'Bruker SHELXTL'

_refine_special_details          
;
 ?
;
_refine_ls_structure_factor_coef Fsqd
_refine_ls_matrix_type           full
_refine_ls_weighting_scheme      calc
_refine_ls_weighting_details     
'w=1/[\s^2^(Fo^2^)+(0.0850P)^2^] where P=(Fo^2^+2Fc^2^)/3'
_atom_sites_solution_primary     ?
_atom_sites_solution_secondary   ?
_atom_sites_solution_hydrogens   geom
_refine_ls_hydrogen_treatment    constr
_refine_ls_extinction_method     SHELXL
_refine_ls_extinction_coef       0.022(3)
_refine_ls_extinction_expression Fc^*^=kFc[1+0.001xFc^2^\l^3^/sin(2\q)]^-1/4^
_refine_ls_number_reflns         7151
_refine_ls_number_parameters     294
_refine_ls_number_restraints     0
_refine_ls_R_factor_all          0.1012
_refine_ls_R_factor_gt           0.0532
_refine_ls_wR_factor_ref         0.1577
_refine_ls_wR_factor_gt          0.1358
_refine_ls_goodness_of_fit_ref   1.081
_refine_ls_restrained_S_all      1.081
_refine_ls_shift/su_max          0.000
_refine_ls_shift/su_mean         0.000

loop_
_atom_site_label
_atom_site_type_symbol
_atom_site_fract_x
_atom_site_fract_y
_atom_site_fract_z
_atom_site_U_iso_or_equiv
_atom_site_adp_type
_atom_site_occupancy
_atom_site_site_symmetry_order
_atom_site_calc_flag
_atom_site_refinement_flags_posn
_atom_site_refinement_flags_adp
_atom_site_refinement_flags_occupancy
_atom_site_disorder_assembly
_atom_site_disorder_group
Br1 Br 0.32636(4) -0.09503(3) 0.71258(3) 0.04175(14) Uani 1 1 d . . . . .
N12 N 0.3266(2) 0.5416(2) 0.20849(17) 0.0233(5) Uani 1 1 d . . . . .
O25 O 0.5543(2) 0.5255(2) 0.09324(15) 0.0283(4) Uani 1 1 d . . . . .
O21 O 0.1819(2) 0.2979(2) 0.36714(14) 0.0269(4) Uani 1 1 d . . . . .
O1 O 0.5179(2) 0.4243(2) 0.39736(15) 0.0298(4) Uani 1 1 d . . . . .
O2 O 0.1222(2) 0.2257(2) 0.54288(15) 0.0316(5) Uani 1 1 d . . . . .
C15 C 0.0796(3) 0.7994(3) 0.0180(2) 0.0296(6) Uani 1 1 d . . . . .
H15 H 0.0666 0.8384 -0.0550 0.036 Uiso 1 1 calc R U . . .
C13 C 0.2159(3) 0.6422(3) 0.1566(2) 0.0237(5) Uani 1 1 d . . . . .
C14 C 0.2022(3) 0.6964(3) 0.0479(2) 0.0267(6) Uani 1 1 d . . . . .
H14 H 0.2742 0.6635 -0.0028 0.032 Uiso 1 1 calc R U . . .
C24 C 0.4446(3) 0.4581(3) 0.1568(2) 0.0274(6) Uani 1 1 d . . . . .
H24A H 0.4961 0.3820 0.2114 0.033 Uiso 1 1 calc R U . . .
H24B H 0.3968 0.4222 0.1125 0.033 Uiso 1 1 calc R U . . .
N9 N 0.3101(3) 0.3427(2) 0.48012(17) 0.0247(5) Uani 1 1 d . . . . .
C5 C 0.6282(3) 0.1225(3) 0.7443(2) 0.0323(7) Uani 1 1 d . . . . .
H5 H 0.6693 0.1967 0.7040 0.039 Uiso 1 1 calc R U . . .
C4 C 0.6709(4) 0.0595(3) 0.8455(2) 0.0334(7) Uani 1 1 d . . . . .
H4 H 0.7403 0.0906 0.8737 0.040 Uiso 1 1 calc R U . . .
C6 C 0.5263(3) 0.0801(3) 0.6992(2) 0.0271(6) Uani 1 1 d . . . . .
C10 C 0.3841(3) 0.4241(3) 0.3969(2) 0.0258(6) Uani 1 1 d . . . . .
C11 C 0.2871(3) 0.5205(3) 0.3164(2) 0.0245(5) Uani 1 1 d . . . . .
C8 C 0.3790(3) 0.2868(3) 0.5815(2) 0.0257(6) Uani 1 1 d . . . . .
H8A H 0.2971 0.2776 0.6398 0.031 Uiso 1 1 calc R U . . .
H8B H 0.4366 0.3489 0.5908 0.031 Uiso 1 1 calc R U . . .
C19 C 0.1542(3) 0.6068(3) 0.3333(2) 0.0265(6) Uani 1 1 d . . . . .
H19 H 0.1025 0.6118 0.4002 0.032 Uiso 1 1 calc R U . . .
C23C C 0.0804(4) 0.1077(3) 0.3709(3) 0.0427(8) Uani 1 1 d . . . . .
H23A H 0.1826 0.0689 0.3444 0.064 Uiso 1 1 calc R U . . .
H23B H 0.0043 0.0785 0.3435 0.064 Uiso 1 1 calc R U . . .
H23C H 0.0709 0.0786 0.4483 0.064 Uiso 1 1 calc R U . . .
C18 C 0.1073(3) 0.6877(3) 0.2337(2) 0.0251(6) Uani 1 1 d . . . . .
C23A C 0.0756(4) 0.3063(4) 0.2165(3) 0.0433(8) Uani 1 1 d . . . . .
H23D H 0.0692 0.4024 0.1960 0.065 Uiso 1 1 calc R U . . .
H23E H -0.0044 0.2869 0.1854 0.065 Uiso 1 1 calc R U . . .
H23F H 0.1755 0.2617 0.1911 0.065 Uiso 1 1 calc R U . . .
C22 C 0.0547(3) 0.2573(3) 0.3347(2) 0.0312(6) Uani 1 1 d . . . . .
C20 C 0.1939(3) 0.2848(3) 0.4680(2) 0.0251(6) Uani 1 1 d . . . . .
C7 C 0.4856(3) 0.1517(3) 0.5885(2) 0.0296(6) Uani 1 1 d . . . . .
H7A H 0.4360 0.0965 0.5623 0.036 Uiso 1 1 calc R U . . .
H7B H 0.5799 0.1640 0.5423 0.036 Uiso 1 1 calc R U . . .
C1 C 0.4682(3) -0.0285(3) 0.7635(2) 0.0276(6) Uani 1 1 d . . . . .
C26 C 0.6512(4) 0.5600(4) 0.1505(2) 0.0371(7) Uani 1 1 d . . . . .
H26A H 0.6848 0.4842 0.2115 0.045 Uiso 1 1 calc R U . . .
H26B H 0.5957 0.6366 0.1774 0.045 Uiso 1 1 calc R U . . .
C17 C -0.0143(3) 0.7940(3) 0.1992(2) 0.0296(6) Uani 1 1 d . . . . .
H17 H -0.0872 0.8280 0.2489 0.035 Uiso 1 1 calc R U . . .
C27 C 0.7856(3) 0.5948(3) 0.0781(2) 0.0354(7) Uani 1 1 d . . . . .
H27A H 0.7520 0.6735 0.0204 0.053 Uiso 1 1 calc R U . . .
H27B H 0.8365 0.5202 0.0487 0.053 Uiso 1 1 calc R U . . .
H27C H 0.8567 0.6135 0.1174 0.053 Uiso 1 1 calc R U . . .
C2 C 0.5099(3) -0.0928(3) 0.8643(2) 0.0316(6) Uani 1 1 d . . . . .
H2 H 0.4688 -0.1668 0.9053 0.038 Uiso 1 1 calc R U . . .
C16 C -0.0269(3) 0.8480(3) 0.0933(2) 0.0293(6) Uani 1 1 d . . . . .
H16 H -0.1093 0.9199 0.0700 0.035 Uiso 1 1 calc R U . . .
C3 C 0.6125(4) -0.0482(3) 0.9053(2) 0.0324(6) Uani 1 1 d . . . . .
H3 H 0.6425 -0.0921 0.9746 0.039 Uiso 1 1 calc R U . . .
C23B C -0.0980(4) 0.3261(4) 0.3783(3) 0.0500(10) Uani 1 1 d . . . . .
H23G H -0.1088 0.2910 0.4553 0.075 Uiso 1 1 calc R U . . .
H23H H -0.1805 0.3097 0.3476 0.075 Uiso 1 1 calc R U . . .
H23I H -0.1030 0.4218 0.3600 0.075 Uiso 1 1 calc R U . . .

loop_
_atom_site_aniso_label
_atom_site_aniso_U_11
_atom_site_aniso_U_22
_atom_site_aniso_U_33
_atom_site_aniso_U_23
_atom_site_aniso_U_13
_atom_site_aniso_U_12
Br1 0.0404(2) 0.0369(2) 0.0516(2) -0.00925(15) -0.01649(15) -0.01070(14)
N12 0.0235(11) 0.0241(11) 0.0194(11) -0.0047(9) -0.0004(9) -0.0022(9)
O25 0.0251(10) 0.0399(12) 0.0212(10) -0.0110(8) 0.0015(8) -0.0080(9)
O21 0.0273(10) 0.0327(11) 0.0208(10) -0.0060(8) -0.0031(8) -0.0072(8)
O1 0.0270(10) 0.0361(11) 0.0257(10) -0.0070(8) -0.0016(8) -0.0078(9)
O2 0.0248(10) 0.0445(12) 0.0231(10) -0.0052(9) 0.0016(8) -0.0100(9)
C15 0.0377(16) 0.0271(14) 0.0251(14) -0.0004(11) -0.0077(12) -0.0140(12)
C13 0.0247(13) 0.0231(13) 0.0229(13) -0.0048(10) -0.0018(10) -0.0061(10)
C14 0.0299(14) 0.0269(14) 0.0239(14) -0.0057(11) -0.0011(11) -0.0090(11)
C24 0.0278(14) 0.0302(15) 0.0230(14) -0.0081(11) 0.0015(11) -0.0050(11)
N9 0.0254(11) 0.0285(12) 0.0173(11) -0.0036(9) -0.0010(9) -0.0040(9)
C5 0.0340(16) 0.0317(16) 0.0327(16) -0.0073(12) -0.0033(13) -0.0112(13)
C4 0.0377(16) 0.0345(16) 0.0302(16) -0.0090(13) -0.0118(13) -0.0059(13)
C6 0.0259(14) 0.0287(14) 0.0263(14) -0.0099(11) -0.0025(11) -0.0021(11)
C10 0.0285(14) 0.0261(14) 0.0222(13) -0.0087(11) 0.0020(11) -0.0043(11)
C11 0.0259(13) 0.0267(14) 0.0184(13) -0.0050(10) 0.0006(10) -0.0036(11)
C8 0.0269(14) 0.0310(14) 0.0179(13) -0.0047(10) -0.0023(11) -0.0057(11)
C19 0.0300(14) 0.0270(14) 0.0203(13) -0.0060(10) 0.0030(11) -0.0059(11)
C23C 0.0422(18) 0.0390(18) 0.051(2) -0.0104(15) -0.0084(16) -0.0153(15)
C18 0.0257(13) 0.0245(13) 0.0244(14) -0.0057(10) 0.0004(11) -0.0066(11)
C23A 0.051(2) 0.052(2) 0.0336(18) -0.0135(15) -0.0113(15) -0.0162(17)
C22 0.0249(14) 0.0398(17) 0.0318(16) -0.0139(13) -0.0034(12) -0.0066(12)
C20 0.0228(13) 0.0284(14) 0.0216(13) -0.0071(11) -0.0028(11) 0.0006(11)
C7 0.0304(15) 0.0336(15) 0.0230(14) -0.0087(11) -0.0036(12) -0.0013(12)
C1 0.0246(13) 0.0283(14) 0.0310(15) -0.0088(12) -0.0066(11) -0.0040(11)
C26 0.0342(16) 0.056(2) 0.0262(16) -0.0143(14) -0.0034(13) -0.0148(15)
C17 0.0256(14) 0.0257(14) 0.0338(16) -0.0063(12) 0.0018(12) -0.0038(11)
C27 0.0326(16) 0.0360(17) 0.0367(17) -0.0064(13) -0.0018(13) -0.0104(13)
C2 0.0331(15) 0.0262(14) 0.0326(16) -0.0055(12) -0.0023(12) -0.0045(12)
C16 0.0266(14) 0.0276(14) 0.0336(16) -0.0067(12) -0.0071(12) -0.0047(11)
C3 0.0403(17) 0.0317(15) 0.0241(14) -0.0070(12) -0.0096(13) -0.0020(13)
C23B 0.0278(16) 0.073(3) 0.053(2) -0.032(2) -0.0121(15) 0.0061(17)

_geom_special_details            
;
 All esds (except the esd in the dihedral angle between two l.s. planes)
 are estimated using the full covariance matrix.  The cell esds are taken
 into account individually in the estimation of esds in distances, angles
 and torsion angles; correlations between esds in cell parameters are only
 used when they are defined by crystal symmetry.  An approximate (isotropic)
 treatment of cell esds is used for estimating esds involving l.s. planes.
;

loop_
_geom_bond_atom_site_label_1
_geom_bond_atom_site_label_2
_geom_bond_distance
_geom_bond_site_symmetry_2
_geom_bond_publ_flag
Br1 C1 1.909(3) . ?
N12 C13 1.377(3) . ?
N12 C11 1.390(3) . ?
N12 C24 1.451(3) . ?
O25 C24 1.407(3) . ?
O25 C26 1.422(3) . ?
O21 C20 1.324(3) . ?
O21 C22 1.492(3) . ?
O1 C10 1.218(3) . ?
O2 C20 1.208(3) . ?
C15 C14 1.378(4) . ?
C15 C16 1.408(4) . ?
C15 H15 0.9500 . ?
C13 C14 1.402(4) . ?
C13 C18 1.421(4) . ?
C14 H14 0.9500 . ?
C24 H24A 0.9900 . ?
C24 H24B 0.9900 . ?
N9 C10 1.393(3) . ?
N9 C20 1.402(4) . ?
N9 C8 1.470(3) . ?
C5 C4 1.382(4) . ?
C5 C6 1.400(4) . ?
C5 H5 0.9500 . ?
C4 C3 1.377(4) . ?
C4 H4 0.9500 . ?
C6 C1 1.400(4) . ?
C6 C7 1.501(4) . ?
C10 C11 1.477(4) . ?
C11 C19 1.366(4) . ?
C8 C7 1.525(4) . ?
C8 H8A 0.9900 . ?
C8 H8B 0.9900 . ?
C19 C18 1.415(4) . ?
C19 H19 0.9500 . ?
C23C C22 1.510(4) . ?
C23C H23A 0.9800 . ?
C23C H23B 0.9800 . ?
C23C H23C 0.9800 . ?
C18 C17 1.403(4) . ?
C23A C22 1.501(4) . ?
C23A H23D 0.9800 . ?
C23A H23E 0.9800 . ?
C23A H23F 0.9800 . ?
C22 C23B 1.523(4) . ?
C7 H7A 0.9900 . ?
C7 H7B 0.9900 . ?
C1 C2 1.376(4) . ?
C26 C27 1.490(4) . ?
C26 H26A 0.9900 . ?
C26 H26B 0.9900 . ?
C17 C16 1.366(4) . ?
C17 H17 0.9500 . ?
C27 H27A 0.9800 . ?
C27 H27B 0.9800 . ?
C27 H27C 0.9800 . ?
C2 C3 1.388(4) . ?
C2 H2 0.9500 . ?
C16 H16 0.9500 . ?
C3 H3 0.9500 . ?
C23B H23G 0.9800 . ?
C23B H23H 0.9800 . ?
C23B H23I 0.9800 . ?

loop_
_geom_angle_atom_site_label_1
_geom_angle_atom_site_label_2
_geom_angle_atom_site_label_3
_geom_angle
_geom_angle_site_symmetry_1
_geom_angle_site_symmetry_3
_geom_angle_publ_flag
C13 N12 C11 107.9(2) . . ?
C13 N12 C24 124.1(2) . . ?
C11 N12 C24 127.0(2) . . ?
C24 O25 C26 114.4(2) . . ?
C20 O21 C22 120.7(2) . . ?
C14 C15 C16 121.5(3) . . ?
C14 C15 H15 119.3 . . ?
C16 C15 H15 119.3 . . ?
N12 C13 C14 129.5(2) . . ?
N12 C13 C18 108.2(2) . . ?
C14 C13 C18 122.3(3) . . ?
C15 C14 C13 116.9(3) . . ?
C15 C14 H14 121.5 . . ?
C13 C14 H14 121.5 . . ?
O25 C24 N12 113.2(2) . . ?
O25 C24 H24A 108.9 . . ?
N12 C24 H24A 108.9 . . ?
O25 C24 H24B 108.9 . . ?
N12 C24 H24B 108.9 . . ?
H24A C24 H24B 107.8 . . ?
C10 N9 C20 123.9(2) . . ?
C10 N9 C8 118.8(2) . . ?
C20 N9 C8 115.6(2) . . ?
C4 C5 C6 122.0(3) . . ?
C4 C5 H5 119.0 . . ?
C6 C5 H5 119.0 . . ?
C3 C4 C5 119.9(3) . . ?
C3 C4 H4 120.0 . . ?
C5 C4 H4 120.0 . . ?
C5 C6 C1 116.0(3) . . ?
C5 C6 C7 119.6(3) . . ?
C1 C6 C7 124.4(3) . . ?
O1 C10 N9 121.1(3) . . ?
O1 C10 C11 122.3(3) . . ?
N9 C10 C11 116.1(2) . . ?
C19 C11 N12 109.6(2) . . ?
C19 C11 C10 127.3(2) . . ?
N12 C11 C10 123.0(2) . . ?
N9 C8 C7 112.3(2) . . ?
N9 C8 H8A 109.1 . . ?
C7 C8 H8A 109.1 . . ?
N9 C8 H8B 109.1 . . ?
C7 C8 H8B 109.1 . . ?
H8A C8 H8B 107.9 . . ?
C11 C19 C18 107.8(2) . . ?
C11 C19 H19 126.1 . . ?
C18 C19 H19 126.1 . . ?
C22 C23C H23A 109.5 . . ?
C22 C23C H23B 109.5 . . ?
H23A C23C H23B 109.5 . . ?
C22 C23C H23C 109.5 . . ?
H23A C23C H23C 109.5 . . ?
H23B C23C H23C 109.5 . . ?
C17 C18 C19 135.1(3) . . ?
C17 C18 C13 118.5(3) . . ?
C19 C18 C13 106.4(2) . . ?
C22 C23A H23D 109.5 . . ?
C22 C23A H23E 109.5 . . ?
H23D C23A H23E 109.5 . . ?
C22 C23A H23F 109.5 . . ?
H23D C23A H23F 109.5 . . ?
H23E C23A H23F 109.5 . . ?
O21 C22 C23A 101.7(2) . . ?
O21 C22 C23C 108.3(2) . . ?
C23A C22 C23C 111.5(3) . . ?
O21 C22 C23B 110.3(2) . . ?
C23A C22 C23B 111.4(3) . . ?
C23C C22 C23B 113.0(3) . . ?
O2 C20 O21 126.5(3) . . ?
O2 C20 N9 122.0(2) . . ?
O21 C20 N9 111.5(2) . . ?
C6 C7 C8 112.3(2) . . ?
C6 C7 H7A 109.1 . . ?
C8 C7 H7A 109.1 . . ?
C6 C7 H7B 109.1 . . ?
C8 C7 H7B 109.1 . . ?
H7A C7 H7B 107.9 . . ?
C2 C1 C6 122.8(3) . . ?
C2 C1 Br1 116.9(2) . . ?
C6 C1 Br1 120.3(2) . . ?
O25 C26 C27 108.4(2) . . ?
O25 C26 H26A 110.0 . . ?
C27 C26 H26A 110.0 . . ?
O25 C26 H26B 110.0 . . ?
C27 C26 H26B 110.0 . . ?
H26A C26 H26B 108.4 . . ?
C16 C17 C18 119.2(3) . . ?
C16 C17 H17 120.4 . . ?
C18 C17 H17 120.4 . . ?
C26 C27 H27A 109.5 . . ?
C26 C27 H27B 109.5 . . ?
H27A C27 H27B 109.5 . . ?
C26 C27 H27C 109.5 . . ?
H27A C27 H27C 109.5 . . ?
H27B C27 H27C 109.5 . . ?
C1 C2 C3 119.2(3) . . ?
C1 C2 H2 120.4 . . ?
C3 C2 H2 120.4 . . ?
C17 C16 C15 121.5(3) . . ?
C17 C16 H16 119.3 . . ?
C15 C16 H16 119.3 . . ?
C4 C3 C2 120.0(3) . . ?
C4 C3 H3 120.0 . . ?
C2 C3 H3 120.0 . . ?
C22 C23B H23G 109.5 . . ?
C22 C23B H23H 109.5 . . ?
H23G C23B H23H 109.5 . . ?
C22 C23B H23I 109.5 . . ?
H23G C23B H23I 109.5 . . ?
H23H C23B H23I 109.5 . . ?

loop_
_geom_torsion_atom_site_label_1
_geom_torsion_atom_site_label_2
_geom_torsion_atom_site_label_3
_geom_torsion_atom_site_label_4
_geom_torsion
_geom_torsion_site_symmetry_1
_geom_torsion_site_symmetry_2
_geom_torsion_site_symmetry_3
_geom_torsion_site_symmetry_4
_geom_torsion_publ_flag
C11 N12 C13 C14 -177.8(3) . . . . ?
C24 N12 C13 C14 -8.8(4) . . . . ?
C11 N12 C13 C18 1.8(3) . . . . ?
C24 N12 C13 C18 170.8(2) . . . . ?
C16 C15 C14 C13 0.1(4) . . . . ?
N12 C13 C14 C15 -178.8(3) . . . . ?
C18 C13 C14 C15 1.7(4) . . . . ?
C26 O25 C24 N12 70.0(3) . . . . ?
C13 N12 C24 O25 70.7(3) . . . . ?
C11 N12 C24 O25 -122.4(3) . . . . ?
C6 C5 C4 C3 -0.1(5) . . . . ?
C4 C5 C6 C1 1.0(5) . . . . ?
C4 C5 C6 C7 -179.4(3) . . . . ?
C20 N9 C10 O1 -146.6(3) . . . . ?
C8 N9 C10 O1 17.8(4) . . . . ?
C20 N9 C10 C11 40.7(4) . . . . ?
C8 N9 C10 C11 -154.9(2) . . . . ?
C13 N12 C11 C19 -0.6(3) . . . . ?
C24 N12 C11 C19 -169.2(3) . . . . ?
C13 N12 C11 C10 -176.8(2) . . . . ?
C24 N12 C11 C10 14.6(4) . . . . ?
O1 C10 C11 C19 -122.9(3) . . . . ?
N9 C10 C11 C19 49.7(4) . . . . ?
O1 C10 C11 N12 52.6(4) . . . . ?
N9 C10 C11 N12 -134.9(3) . . . . ?
C10 N9 C8 C7 -90.9(3) . . . . ?
C20 N9 C8 C7 74.8(3) . . . . ?
N12 C11 C19 C18 -0.8(3) . . . . ?
C10 C11 C19 C18 175.1(3) . . . . ?
C11 C19 C18 C17 -178.2(3) . . . . ?
C11 C19 C18 C13 1.9(3) . . . . ?
N12 C13 C18 C17 177.8(2) . . . . ?
C14 C13 C18 C17 -2.5(4) . . . . ?
N12 C13 C18 C19 -2.3(3) . . . . ?
C14 C13 C18 C19 177.3(3) . . . . ?
C20 O21 C22 C23A 172.8(2) . . . . ?
C20 O21 C22 C23C -69.8(3) . . . . ?
C20 O21 C22 C23B 54.4(3) . . . . ?
C22 O21 C20 O2 10.5(4) . . . . ?
C22 O21 C20 N9 -173.1(2) . . . . ?
C10 N9 C20 O2 -172.5(3) . . . . ?
C8 N9 C20 O2 22.6(4) . . . . ?
C10 N9 C20 O21 10.9(4) . . . . ?
C8 N9 C20 O21 -154.0(2) . . . . ?
C5 C6 C7 C8 -73.7(3) . . . . ?
C1 C6 C7 C8 105.8(3) . . . . ?
N9 C8 C7 C6 -166.3(2) . . . . ?
C5 C6 C1 C2 -1.4(4) . . . . ?
C7 C6 C1 C2 179.1(3) . . . . ?
C5 C6 C1 Br1 179.3(2) . . . . ?
C7 C6 C1 Br1 -0.3(4) . . . . ?
C24 O25 C26 C27 164.3(3) . . . . ?
C19 C18 C17 C16 -178.2(3) . . . . ?
C13 C18 C17 C16 1.6(4) . . . . ?
C6 C1 C2 C3 0.7(5) . . . . ?
Br1 C1 C2 C3 -179.9(2) . . . . ?
C18 C17 C16 C15 0.0(4) . . . . ?
C14 C15 C16 C17 -0.9(4) . . . . ?
C5 C4 C3 C2 -0.6(5) . . . . ?
C1 C2 C3 C4 0.3(5) . . . . ?

loop_
_geom_hbond_atom_site_label_D
_geom_hbond_atom_site_label_H
_geom_hbond_atom_site_label_A
_geom_hbond_distance_DH
_geom_hbond_distance_HA
_geom_hbond_distance_DA
_geom_hbond_angle_DHA
_geom_hbond_site_symmetry_A
C24 H24A Br1 0.99 3.07 3.969(3) 152.3 2_656
C24 H24B O25 0.99 2.62 3.275(3) 124.1 2_665
C8 H8B O1 0.99 2.63 3.564(4) 157.1 2_666
C19 H19 O2 0.95 2.53 3.251(3) 133.2 2_566
C23C H23C O2 0.98 2.46 3.034(4) 117.4 .
C7 H7A Br1 0.99 2.69 3.238(3) 115.3 .
C23B H23G O2 0.98 2.41 2.970(4) 116.1 .

_refine_diff_density_max         0.638
_refine_diff_density_min         -1.502
_refine_diff_density_rms         0.103

_shelxl_version_number           2014-3

_shelx_res_file                  
;
TITL
CELL 0.71073 9.0922 10.7884 13.2927 72.853 81.357 75.773
ZERR 2 0.0004 0.0005 0.0007 0.004 0.004 0.004
LATT 1
SFAC C H Br N O
UNIT 50 58 2 4 8

L.S. 20
ACTA
MERG 2
PLAN  14
SIZE 0.5 0.633 0.8
TEMP -173
CONF
HTAB
fmap 2
BOND $H
ACTA
OMIT 0 1 0
OMIT 0 1 1
OMIT -2 1 1
OMIT -1 1 2
EQIV $1 -x+1, -y, -z+1
HTAB C24 Br1_$1
EQIV $2 -x+1, -y+1, -z
HTAB C24 O25_$2
EQIV $3 -x+1, -y+1, -z+1
HTAB C8 O1_$3
EQIV $4 -x, -y+1, -z+1
HTAB C19 O2_$4
HTAB C23C O2
HTAB C7 Br1
HTAB C23B O2

WGHT    0.085000
EXTI    0.022248
FVAR       0.53937
BR1   3    0.326356   -0.095034    0.712577    11.00000    0.04041    0.03694 =
         0.05159   -0.00925   -0.01649   -0.01070
N12   4    0.326646    0.541644    0.208493    11.00000    0.02353    0.02407 =
         0.01939   -0.00473   -0.00036   -0.00218
O25   5    0.554297    0.525530    0.093239    11.00000    0.02511    0.03993 =
         0.02120   -0.01099    0.00152   -0.00797
O21   5    0.181931    0.297887    0.367144    11.00000    0.02727    0.03265 =
         0.02083   -0.00601   -0.00313   -0.00718
O1    5    0.517929    0.424309    0.397362    11.00000    0.02695    0.03612 =
         0.02569   -0.00695   -0.00162   -0.00777
O2    5    0.122205    0.225665    0.542881    11.00000    0.02477    0.04451 =
         0.02311   -0.00519    0.00161   -0.01000
C15   1    0.079604    0.799359    0.018042    11.00000    0.03773    0.02710 =
         0.02510   -0.00037   -0.00771   -0.01402
AFIX  43
H15   2    0.066639    0.838443   -0.054980    11.00000   -1.20000
AFIX   0
C13   1    0.215901    0.642206    0.156646    11.00000    0.02466    0.02309 =
         0.02288   -0.00484   -0.00178   -0.00606
C14   1    0.202215    0.696350    0.047933    11.00000    0.02987    0.02691 =
         0.02388   -0.00566   -0.00111   -0.00899
AFIX  43
H14   2    0.274164    0.663537   -0.002806    11.00000   -1.20000
AFIX   0
C24   1    0.444638    0.458051    0.156832    11.00000    0.02777    0.03022 =
         0.02302   -0.00809    0.00151   -0.00496
AFIX  23
H24A  2    0.496064    0.381964    0.211355    11.00000   -1.20000
H24B  2    0.396813    0.422238    0.112469    11.00000   -1.20000
AFIX   0
N9    4    0.310069    0.342690    0.480124    11.00000    0.02542    0.02849 =
         0.01730   -0.00364   -0.00101   -0.00404
C5    1    0.628223    0.122457    0.744252    11.00000    0.03402    0.03175 =
         0.03265   -0.00729   -0.00335   -0.01125
AFIX  43
H5    2    0.669303    0.196746    0.703977    11.00000   -1.20000
AFIX   0
C4    1    0.670853    0.059520    0.845457    11.00000    0.03768    0.03445 =
         0.03017   -0.00897   -0.01175   -0.00588
AFIX  43
H4    2    0.740347    0.090563    0.873747    11.00000   -1.20000
AFIX   0
C6    1    0.526346    0.080102    0.699246    11.00000    0.02592    0.02870 =
         0.02632   -0.00992   -0.00246   -0.00208
C10   1    0.384089    0.424082    0.396944    11.00000    0.02851    0.02608 =
         0.02219   -0.00869    0.00198   -0.00432
C11   1    0.287054    0.520474    0.316393    11.00000    0.02595    0.02666 =
         0.01839   -0.00498    0.00059   -0.00361
C8    1    0.378953    0.286783    0.581545    11.00000    0.02694    0.03096 =
         0.01787   -0.00470   -0.00233   -0.00567
AFIX  23
H8A   2    0.297130    0.277584    0.639759    11.00000   -1.20000
H8B   2    0.436639    0.348922    0.590761    11.00000   -1.20000
AFIX   0
C19   1    0.154219    0.606847    0.333348    11.00000    0.03004    0.02703 =
         0.02027   -0.00598    0.00300   -0.00587
AFIX  43
H19   2    0.102514    0.611770    0.400154    11.00000   -1.20000
AFIX   0
C23C  1    0.080376    0.107712    0.370901    11.00000    0.04216    0.03897 =
         0.05088   -0.01037   -0.00842   -0.01531
AFIX 137
H23A  2    0.182589    0.068901    0.344400    11.00000   -1.50000
H23B  2    0.004294    0.078539    0.343512    11.00000   -1.50000
H23C  2    0.070890    0.078635    0.448289    11.00000   -1.50000
AFIX   0
C18   1    0.107344    0.687683    0.233682    11.00000    0.02571    0.02445 =
         0.02436   -0.00574    0.00039   -0.00657
C23A  1    0.075567    0.306316    0.216545    11.00000    0.05079    0.05217 =
         0.03360   -0.01347   -0.01131   -0.01619
AFIX 137
H23D  2    0.069158    0.402387    0.195991    11.00000   -1.50000
H23E  2   -0.004355    0.286880    0.185368    11.00000   -1.50000
H23F  2    0.175512    0.261685    0.191121    11.00000   -1.50000
AFIX   0
C22   1    0.054720    0.257309    0.334687    11.00000    0.02493    0.03978 =
         0.03183   -0.01392   -0.00339   -0.00660
C20   1    0.193949    0.284815    0.467962    11.00000    0.02277    0.02837 =
         0.02156   -0.00713   -0.00276    0.00060
C7    1    0.485557    0.151672    0.588495    11.00000    0.03039    0.03364 =
         0.02304   -0.00874   -0.00360   -0.00130
AFIX  23
H7A   2    0.435999    0.096491    0.562288    11.00000   -1.20000
H7B   2    0.579852    0.164011    0.542250    11.00000   -1.20000
AFIX   0
C1    1    0.468215   -0.028473    0.763549    11.00000    0.02463    0.02828 =
         0.03102   -0.00883   -0.00659   -0.00399
C26   1    0.651203    0.559972    0.150464    11.00000    0.03416    0.05624 =
         0.02620   -0.01429   -0.00343   -0.01481
AFIX  23
H26A  2    0.684813    0.484247    0.211503    11.00000   -1.20000
H26B  2    0.595747    0.636550    0.177380    11.00000   -1.20000
AFIX   0
C17   1   -0.014335    0.793959    0.199213    11.00000    0.02562    0.02575 =
         0.03384   -0.00633    0.00181   -0.00380
AFIX  43
H17   2   -0.087185    0.827985    0.248947    11.00000   -1.20000
AFIX   0
C27   1    0.785607    0.594774    0.078062    11.00000    0.03259    0.03602 =
         0.03670   -0.00641   -0.00177   -0.01043
AFIX 137
H27A  2    0.751956    0.673472    0.020443    11.00000   -1.50000
H27B  2    0.836529    0.520240    0.048743    11.00000   -1.50000
H27C  2    0.856748    0.613504    0.117376    11.00000   -1.50000
AFIX   0
C2    1    0.509864   -0.092786    0.864302    11.00000    0.03310    0.02619 =
         0.03261   -0.00549   -0.00229   -0.00450
AFIX  43
H2    2    0.468840   -0.166795    0.905322    11.00000   -1.20000
AFIX   0
C16   1   -0.026879    0.847955    0.093348    11.00000    0.02663    0.02759 =
         0.03361   -0.00666   -0.00713   -0.00471
AFIX  43
H16   2   -0.109292    0.919917    0.069981    11.00000   -1.20000
AFIX   0
C3    1    0.612495   -0.048248    0.905262    11.00000    0.04033    0.03172 =
         0.02406   -0.00697   -0.00963   -0.00203
AFIX  43
H3    2    0.642514   -0.092108    0.974583    11.00000   -1.20000
AFIX   0
C23B  1   -0.098010    0.326089    0.378277    11.00000    0.02783    0.07324 =
         0.05268   -0.03204   -0.01214    0.00606
AFIX 137
H23G  2   -0.108841    0.291036    0.455289    11.00000   -1.50000
H23H  2   -0.180500    0.309654    0.347584    11.00000   -1.50000
H23I  2   -0.102959    0.421830    0.360006    11.00000   -1.50000
AFIX   0
HKLF 4

REM
REM R1 =  0.0532 for    4408 Fo > 4sig(Fo)  and  0.1012 for all    7151 data
REM    294 parameters refined using      0 restraints

END

WGHT      0.0844      0.0000

REM Instructions for potential hydrogen bonds
HTAB C24 Br1_$1
HTAB C24 O25_$2
HTAB C8 O1_$3
HTAB C19 O2_$4
HTAB C23C O2
HTAB C7 Br1
HTAB C23B O2

REM Highest difference peak  0.638,  deepest hole -1.502,  1-sigma level  0.103
Q1    1   0.4025 -0.0178  0.7388  11.00000  0.05    0.64
Q2    1   0.2420 -0.1174  0.6478  11.00000  0.05    0.62
Q3    1   0.2607 -0.1932  0.7729  11.00000  0.05    0.60
Q4    1   0.3762 -0.0395  0.6272  11.00000  0.05    0.60
Q5    1   0.4198 -0.1408  0.6784  11.00000  0.05    0.60
Q6    1   0.2508 -0.1828  0.7029  11.00000  0.05    0.57
Q7    1   0.4174 -0.0821  0.7752  11.00000  0.05    0.56
Q8    1   0.3235  0.0244  0.7181  11.00000  0.05    0.54
Q9    1   0.2848 -0.1597  0.7977  11.00000  0.05    0.54
Q10   1   0.3759 -0.1552  0.8099  11.00000  0.05    0.53
Q11   1   0.2687 -0.0366  0.6211  11.00000  0.05    0.49
Q12   1   0.4774 -0.1416  0.7336  11.00000  0.05    0.48
Q13   1   0.3709  0.0150  0.6546  11.00000  0.05    0.47
Q14   1   0.4388 -0.0687  0.6961  11.00000  0.05    0.47
;
_shelx_res_checksum              8079
####################################################################### 
# 
# This file contains crystal structure data downloaded from the 
# Cambridge Structural Database (CSD) hosted by the Cambridge 
# Crystallographic Data Centre (CCDC).
# 
# Full information about CCDC data access policies and citation 
# guidelines are available at http://www.ccdc.cam.ac.uk/access/V1 
# 
# Audit and citation data items may have been added by the CCDC. 
# Please retain this information to preserve the provenance of 
# this file and to allow appropriate attribution of the data. 
# 
#######################################################################

data_chwi665
_database_code_depnum_ccdc_archive 'CCDC 2261961'
loop_
_audit_author_name
_audit_author_address
'Vladimir Arion'
;University of Vienna
Austria
;
_audit_update_record             
;
2023-05-10 deposited with the CCDC.	2023-07-03 downloaded from the CCDC.
;

_audit_creation_method           SHELXL-2014
_chemical_name_systematic        
;
 ?
;
_chemical_name_common            ?
_chemical_melting_point          ?
_chemical_formula_moiety         'C24 H21 Cl2 Cu N5, 2(C3 H7 N O)'
_chemical_formula_sum            'C30 H35 Cl2 Cu N7 O2'
_chemical_formula_weight         660.09

loop_
_atom_type_symbol
_atom_type_description
_atom_type_scat_dispersion_real
_atom_type_scat_dispersion_imag
_atom_type_scat_source
C C 0.0033 0.0016 'International Tables Vol C Tables 4.2.6.8 and 6.1.1.4'
H H 0.0000 0.0000 'International Tables Vol C Tables 4.2.6.8 and 6.1.1.4'
Cl Cl 0.1484 0.1585 'International Tables Vol C Tables 4.2.6.8 and 6.1.1.4'
Cu Cu 0.3201 1.2651 'International Tables Vol C Tables 4.2.6.8 and 6.1.1.4'
N N 0.0061 0.0033 'International Tables Vol C Tables 4.2.6.8 and 6.1.1.4'
O O 0.0106 0.0060 'International Tables Vol C Tables 4.2.6.8 and 6.1.1.4'

_space_group_crystal_system      triclinic
_space_group_IT_number           2
_space_group_name_H-M_alt        'P -1'
_space_group_name_Hall           '-P 1'

_shelx_space_group_comment       
;
The symmetry employed for this shelxl refinement is uniquely defined
by the following loop, which should always be used as a source of
symmetry information in preference to the above space-group names.
They are only intended as comments.
;

loop_
_space_group_symop_operation_xyz
'x, y, z'
'-x, -y, -z'

_cell_length_a                   9.8729(2)
_cell_length_b                   9.9230(2)
_cell_length_c                   16.4367(4)
_cell_angle_alpha                77.4544(10)
_cell_angle_beta                 76.6520(12)
_cell_angle_gamma                85.2866(10)
_cell_volume                     1528.50(6)
_cell_formula_units_Z            2
_cell_measurement_temperature    140(2)
_cell_measurement_reflns_used    9954
_cell_measurement_theta_min      2.602
_cell_measurement_theta_max      29.709

_exptl_crystal_description       block
_exptl_crystal_colour            green
_exptl_crystal_density_meas      ?
_exptl_crystal_density_method    ?
_exptl_crystal_density_diffrn    1.434
_exptl_crystal_F_000             686
_exptl_transmission_factor_min   ?
_exptl_transmission_factor_max   ?
_exptl_crystal_size_max          0.408
_exptl_crystal_size_mid          0.118
_exptl_crystal_size_min          0.026
_exptl_absorpt_coefficient_mu    0.930
_shelx_estimated_absorpt_T_min   0.703
_shelx_estimated_absorpt_T_max   0.976
_exptl_absorpt_correction_type   multi-scan
_exptl_absorpt_correction_T_min  0.4875
_exptl_absorpt_correction_T_max  0.5642
_exptl_absorpt_process_details   SADABS

_exptl_special_details           
;
 ?
;

_diffrn_ambient_temperature      140(2)
_diffrn_radiation_wavelength     0.71073
_diffrn_radiation_type           MoK\a
_diffrn_source                   ?
_diffrn_measurement_device_type  'Bruker D8 Venture'
_diffrn_measurement_method       '\f and \w scans'
_diffrn_detector_area_resol_mean ?
_diffrn_reflns_number            37246
_diffrn_reflns_av_unetI/netI     0.0733
_diffrn_reflns_av_R_equivalents  0.0704
_diffrn_reflns_limit_h_min       -12
_diffrn_reflns_limit_h_max       13
_diffrn_reflns_limit_k_min       -13
_diffrn_reflns_limit_k_max       13
_diffrn_reflns_limit_l_min       -22
_diffrn_reflns_limit_l_max       23
_diffrn_reflns_theta_min         2.104
_diffrn_reflns_theta_max         30.087
_diffrn_reflns_theta_full        25.242
_diffrn_measured_fraction_theta_max 0.991
_diffrn_measured_fraction_theta_full 0.995
_diffrn_reflns_Laue_measured_fraction_max 0.991
_diffrn_reflns_Laue_measured_fraction_full 0.995
_diffrn_reflns_point_group_measured_fraction_max 0.991
_diffrn_reflns_point_group_measured_fraction_full 0.995
_reflns_number_total             8880
_reflns_number_gt                6201
_reflns_threshold_expression     'I > 2\s(I)'
_reflns_Friedel_coverage         0.000
_reflns_Friedel_fraction_max     .
_reflns_Friedel_fraction_full    .

_reflns_special_details          
;
 Reflections were merged by SHELXL according to the crystal
 class for the calculation of statistics and refinement.
 
 _reflns_Friedel_fraction is defined as the number of unique
 Friedel pairs measured divided by the number that would be
 possible theoretically, ignoring centric projections and
 systematic absences.
;

_computing_data_collection       'Bruker APEX2'
_computing_cell_refinement       'SAINT V8.38A (Bruker, 2018)'
_computing_data_reduction        'SAINT V8.38A (Bruker, 2018)'
_computing_structure_solution    'SHELXS-2014 (Sheldrick, 2014)'
_computing_structure_refinement  'SHELXL-2014 (Sheldrick, 2014)'
_computing_molecular_graphics    'Bruker SHELXTL'
_computing_publication_material  'Bruker SHELXTL'

_refine_special_details          
;
 ?
;
_refine_ls_structure_factor_coef Fsqd
_refine_ls_matrix_type           full
_refine_ls_weighting_scheme      calc
_refine_ls_weighting_details     
'w=1/[\s^2^(Fo^2^)+(0.0296P)^2^+0.7176P] where P=(Fo^2^+2Fc^2^)/3'
_atom_sites_solution_primary     ?
_atom_sites_solution_secondary   ?
_atom_sites_solution_hydrogens   geom
_refine_ls_hydrogen_treatment    constr
_refine_ls_extinction_method     none
_refine_ls_extinction_coef       .
_refine_ls_number_reflns         8880
_refine_ls_number_parameters     384
_refine_ls_number_restraints     2
_refine_ls_R_factor_all          0.0756
_refine_ls_R_factor_gt           0.0402
_refine_ls_wR_factor_ref         0.0945
_refine_ls_wR_factor_gt          0.0853
_refine_ls_goodness_of_fit_ref   1.021
_refine_ls_restrained_S_all      1.021
_refine_ls_shift/su_max          0.000
_refine_ls_shift/su_mean         0.000

loop_
_atom_site_label
_atom_site_type_symbol
_atom_site_fract_x
_atom_site_fract_y
_atom_site_fract_z
_atom_site_U_iso_or_equiv
_atom_site_adp_type
_atom_site_occupancy
_atom_site_site_symmetry_order
_atom_site_calc_flag
_atom_site_refinement_flags_posn
_atom_site_refinement_flags_adp
_atom_site_refinement_flags_occupancy
_atom_site_disorder_assembly
_atom_site_disorder_group
Cu Cu 0.32205(2) 0.17244(2) 0.53583(2) 0.01658(7) Uani 1 1 d . . . . .
Cl1 Cl 0.13704(5) 0.03901(5) 0.57783(3) 0.02514(12) Uani 1 1 d . . . . .
Cl2 Cl 0.25736(5) 0.35001(5) 0.62597(3) 0.02171(11) Uani 1 1 d . . . . .
C1 C 0.2983(2) 0.3665(2) 0.13852(13) 0.0233(4) Uani 1 1 d . . . . .
H1 H 0.3834 0.3932 0.0995 0.028 Uiso 1 1 calc R U . . .
C2 C 0.2125(2) 0.2810(2) 0.11912(14) 0.0273(5) Uani 1 1 d . . . . .
H2 H 0.2388 0.2490 0.0670 0.033 Uiso 1 1 calc R U . . .
C3 C 0.0876(2) 0.2416(2) 0.17564(15) 0.0303(5) Uani 1 1 d . . . . .
H3 H 0.0281 0.1828 0.1624 0.036 Uiso 1 1 calc R U . . .
C4 C 0.0507(2) 0.2884(2) 0.25120(14) 0.0265(5) Uani 1 1 d . . . . .
H4 H -0.0340 0.2597 0.2901 0.032 Uiso 1 1 calc R U . . .
C4A C 0.1340(2) 0.3765(2) 0.27182(13) 0.0211(4) Uani 1 1 d . . . . .
C5 C 0.0877(2) 0.4296(2) 0.35379(13) 0.0232(4) Uani 1 1 d . . . . .
H5A H -0.0148 0.4443 0.3658 0.028 Uiso 1 1 calc R U . . .
H5B H 0.1296 0.5200 0.3460 0.028 Uiso 1 1 calc R U . . .
C6 C 0.1283(2) 0.3316(2) 0.43038(13) 0.0238(5) Uani 1 1 d . . . . .
H6A H 0.0815 0.3668 0.4821 0.029 Uiso 1 1 calc R U . . .
H6B H 0.0888 0.2409 0.4354 0.029 Uiso 1 1 calc R U . . .
N7 N 0.27561(17) 0.30729(17) 0.43261(10) 0.0183(3) Uani 1 1 d . . . . .
C8 C 0.3796(2) 0.3809(2) 0.38800(12) 0.0170(4) Uani 1 1 d . . . . .
C8A C 0.3924(2) 0.49515(19) 0.31173(12) 0.0171(4) Uani 1 1 d . . . . .
N9 N 0.47933(17) 0.60154(16) 0.30535(10) 0.0190(3) Uani 1 1 d D . . . .
H9 H 0.5160 0.6162 0.3465 0.023 Uiso 1 1 calc DR U . . .
C9A C 0.4986(2) 0.6802(2) 0.22399(12) 0.0187(4) Uani 1 1 d . . . . .
C10 C 0.5776(2) 0.7978(2) 0.18813(14) 0.0240(4) Uani 1 1 d . . . . .
H10 H 0.6283 0.8350 0.2203 0.029 Uiso 1 1 calc R U . . .
C11 C 0.5785(2) 0.8576(2) 0.10378(14) 0.0285(5) Uani 1 1 d . . . . .
H11 H 0.6318 0.9371 0.0771 0.034 Uiso 1 1 calc R U . . .
C12 C 0.5022(2) 0.8033(2) 0.05675(14) 0.0282(5) Uani 1 1 d . . . . .
H12 H 0.5049 0.8472 -0.0010 0.034 Uiso 1 1 calc R U . . .
C13 C 0.4235(2) 0.6880(2) 0.09223(13) 0.0237(4) Uani 1 1 d . . . . .
H13 H 0.3713 0.6530 0.0600 0.028 Uiso 1 1 calc R U . . .
C13A C 0.4226(2) 0.6233(2) 0.17799(12) 0.0189(4) Uani 1 1 d . . . . .
C13B C 0.3538(2) 0.5049(2) 0.23493(12) 0.0178(4) Uani 1 1 d . . . . .
C13C C 0.2615(2) 0.4147(2) 0.21515(12) 0.0190(4) Uani 1 1 d . . . . .
N14 N 0.50626(17) 0.35541(16) 0.41208(10) 0.0175(3) Uani 1 1 d D . . . .
H14 H 0.5808 0.4029 0.3853 0.021 Uiso 1 1 calc DR U . . .
N15 N 0.50485(17) 0.24971(16) 0.48131(10) 0.0171(3) Uani 1 1 d . . . . .
C16 C 0.6104(2) 0.2136(2) 0.51456(12) 0.0177(4) Uani 1 1 d . . . . .
C17 C 0.5811(2) 0.09591(19) 0.58846(12) 0.0177(4) Uani 1 1 d . . . . .
N18 N 0.44819(17) 0.05188(16) 0.60836(10) 0.0170(3) Uani 1 1 d . . . . .
C19 C 0.4121(2) -0.0539(2) 0.67407(13) 0.0210(4) Uani 1 1 d . . . . .
H19 H 0.3200 -0.0860 0.6874 0.025 Uiso 1 1 calc R U . . .
C20 C 0.5047(2) -0.1182(2) 0.72333(13) 0.0249(5) Uani 1 1 d . . . . .
H20 H 0.4759 -0.1924 0.7702 0.030 Uiso 1 1 calc R U . . .
C21 C 0.6391(2) -0.0732(2) 0.70356(14) 0.0258(5) Uani 1 1 d . . . . .
H21 H 0.7040 -0.1158 0.7367 0.031 Uiso 1 1 calc R U . . .
C22 C 0.6786(2) 0.0353(2) 0.63448(13) 0.0223(4) Uani 1 1 d . . . . .
H22 H 0.7710 0.0671 0.6192 0.027 Uiso 1 1 calc R U . . .
C23 C 0.7474(2) 0.2807(2) 0.48620(14) 0.0249(5) Uani 1 1 d . . . . .
H23A H 0.8149 0.2232 0.4537 0.037 Uiso 1 1 calc R U . . .
H23B H 0.7803 0.2913 0.5363 0.037 Uiso 1 1 calc R U . . .
H23C H 0.7373 0.3717 0.4499 0.037 Uiso 1 1 calc R U . . .
O1 O 1.15590(18) -0.02836(17) 0.86303(11) 0.0378(4) Uani 1 1 d . . . . .
C24 C 1.0998(2) 0.0552(2) 0.81350(15) 0.0287(5) Uani 1 1 d . . . . .
H24 H 1.1531 0.0855 0.7573 0.034 Uiso 1 1 calc R U . . .
N24 N 0.9702(2) 0.10733(19) 0.83174(12) 0.0291(4) Uani 1 1 d . . . . .
C25 C 0.9118(3) 0.2038(3) 0.76768(16) 0.0403(6) Uani 1 1 d . . . . .
H25A H 0.8285 0.1653 0.7599 0.061 Uiso 1 1 calc R U . . .
H25B H 0.9809 0.2197 0.7134 0.061 Uiso 1 1 calc R U . . .
H25C H 0.8867 0.2915 0.7865 0.061 Uiso 1 1 calc R U . . .
C26 C 0.8810(3) 0.0682(3) 0.91636(16) 0.0423(7) Uani 1 1 d . . . . .
H26A H 0.8678 0.1466 0.9451 0.063 Uiso 1 1 calc R U . . .
H26B H 0.9246 -0.0101 0.9498 0.063 Uiso 1 1 calc R U . . .
H26C H 0.7904 0.0417 0.9111 0.063 Uiso 1 1 calc R U . . .
O2 O 0.29909(16) 0.63962(16) 0.73525(9) 0.0279(4) Uani 1 1 d . . . . .
C27 C 0.2257(2) 0.5424(2) 0.77712(13) 0.0233(4) Uani 1 1 d . . . . .
H27 H 0.1938 0.4847 0.7467 0.028 Uiso 1 1 calc R U . . .
N27 N 0.18862(19) 0.51326(19) 0.86149(11) 0.0252(4) Uani 1 1 d . . . . .
C28 C 0.2368(3) 0.5959(3) 0.91127(16) 0.0493(8) Uani 1 1 d . . . . .
H28A H 0.3361 0.6129 0.8882 0.074 Uiso 1 1 calc R U . . .
H28B H 0.2229 0.5464 0.9709 0.074 Uiso 1 1 calc R U . . .
H28C H 0.1841 0.6843 0.9083 0.074 Uiso 1 1 calc R U . . .
C29 C 0.0944(3) 0.4018(3) 0.90409(17) 0.0458(7) Uani 1 1 d . . . . .
H29A H 0.0036 0.4405 0.9289 0.069 Uiso 1 1 calc R U . . .
H29B H 0.1329 0.3413 0.9495 0.069 Uiso 1 1 calc R U . . .
H29C H 0.0831 0.3484 0.8626 0.069 Uiso 1 1 calc R U . . .

loop_
_atom_site_aniso_label
_atom_site_aniso_U_11
_atom_site_aniso_U_22
_atom_site_aniso_U_33
_atom_site_aniso_U_23
_atom_site_aniso_U_13
_atom_site_aniso_U_12
Cu 0.01489(12) 0.01733(12) 0.01588(12) -0.00069(9) -0.00170(9) -0.00316(9)
Cl1 0.0238(3) 0.0247(3) 0.0258(3) -0.0002(2) -0.0043(2) -0.0112(2)
Cl2 0.0221(2) 0.0210(2) 0.0234(2) -0.00823(19) -0.00434(19) -0.00045(19)
C1 0.0224(10) 0.0235(11) 0.0222(10) 0.0021(8) -0.0069(8) -0.0033(9)
C2 0.0332(12) 0.0262(11) 0.0257(11) -0.0030(9) -0.0155(9) 0.0004(10)
C3 0.0301(12) 0.0263(11) 0.0383(13) -0.0016(10) -0.0178(10) -0.0059(10)
C4 0.0181(10) 0.0250(11) 0.0326(12) 0.0077(9) -0.0093(9) -0.0043(9)
C4A 0.0159(9) 0.0214(10) 0.0238(10) 0.0035(8) -0.0081(8) 0.0004(8)
C5 0.0118(9) 0.0297(11) 0.0229(10) 0.0028(9) -0.0015(8) 0.0002(8)
C6 0.0129(9) 0.0321(12) 0.0215(10) 0.0029(9) -0.0010(8) -0.0034(8)
N7 0.0155(8) 0.0202(8) 0.0172(8) -0.0016(7) -0.0005(6) -0.0032(7)
C8 0.0163(9) 0.0193(9) 0.0147(9) -0.0041(7) -0.0018(7) -0.0001(8)
C8A 0.0132(9) 0.0167(9) 0.0193(9) -0.0011(8) -0.0015(7) -0.0011(7)
N9 0.0205(8) 0.0186(8) 0.0172(8) -0.0021(7) -0.0037(7) -0.0026(7)
C9A 0.0158(9) 0.0175(9) 0.0199(10) -0.0009(8) -0.0017(8) 0.0016(8)
C10 0.0213(10) 0.0200(10) 0.0294(11) -0.0036(9) -0.0032(9) -0.0038(8)
C11 0.0257(11) 0.0217(11) 0.0314(12) 0.0041(9) -0.0002(9) -0.0053(9)
C12 0.0289(12) 0.0272(11) 0.0220(11) 0.0065(9) -0.0031(9) -0.0019(9)
C13 0.0219(10) 0.0281(11) 0.0190(10) 0.0008(8) -0.0054(8) -0.0020(9)
C13A 0.0156(9) 0.0179(9) 0.0202(10) 0.0002(8) -0.0019(8) 0.0006(8)
C13B 0.0132(9) 0.0186(9) 0.0182(9) 0.0003(8) -0.0007(7) -0.0005(8)
C13C 0.0170(9) 0.0187(10) 0.0197(9) 0.0030(8) -0.0073(8) 0.0001(8)
N14 0.0151(8) 0.0175(8) 0.0168(8) 0.0042(6) -0.0029(6) -0.0052(6)
N15 0.0175(8) 0.0169(8) 0.0141(8) 0.0005(6) -0.0010(6) -0.0009(7)
C16 0.0170(9) 0.0168(9) 0.0182(9) -0.0031(8) -0.0019(8) -0.0009(8)
C17 0.0185(10) 0.0155(9) 0.0184(9) -0.0040(8) -0.0026(8) 0.0006(8)
N18 0.0173(8) 0.0154(8) 0.0177(8) -0.0033(6) -0.0024(6) -0.0007(6)
C19 0.0221(10) 0.0164(9) 0.0223(10) -0.0029(8) -0.0011(8) -0.0011(8)
C20 0.0324(12) 0.0185(10) 0.0204(10) 0.0021(8) -0.0048(9) 0.0005(9)
C21 0.0265(11) 0.0230(11) 0.0266(11) -0.0001(9) -0.0099(9) 0.0046(9)
C22 0.0201(10) 0.0215(10) 0.0251(11) -0.0026(8) -0.0066(8) 0.0005(8)
C23 0.0177(10) 0.0256(11) 0.0290(11) 0.0027(9) -0.0066(8) -0.0040(9)
O1 0.0299(9) 0.0363(10) 0.0453(10) -0.0028(8) -0.0099(8) -0.0003(8)
C24 0.0230(11) 0.0274(12) 0.0346(12) -0.0083(10) -0.0006(10) -0.0063(9)
N24 0.0267(10) 0.0295(10) 0.0275(10) -0.0044(8) -0.0003(8) -0.0008(8)
C25 0.0363(14) 0.0426(15) 0.0361(14) -0.0002(11) -0.0065(11) 0.0085(12)
C26 0.0362(14) 0.0496(16) 0.0329(13) -0.0048(12) 0.0040(11) 0.0028(12)
O2 0.0245(8) 0.0302(8) 0.0247(8) -0.0048(7) 0.0032(6) -0.0026(7)
C27 0.0215(10) 0.0256(11) 0.0223(10) -0.0088(9) -0.0018(8) 0.0046(9)
N27 0.0233(9) 0.0299(10) 0.0206(9) -0.0047(7) -0.0005(7) -0.0043(8)
C28 0.0573(19) 0.067(2) 0.0266(13) -0.0139(13) -0.0041(12) -0.0249(16)
C29 0.0514(17) 0.0450(16) 0.0345(14) -0.0004(12) 0.0025(12) -0.0197(13)

_geom_special_details            
;
 All esds (except the esd in the dihedral angle between two l.s. planes)
 are estimated using the full covariance matrix.  The cell esds are taken
 into account individually in the estimation of esds in distances, angles
 and torsion angles; correlations between esds in cell parameters are only
 used when they are defined by crystal symmetry.  An approximate (isotropic)
 treatment of cell esds is used for estimating esds involving l.s. planes.
;

loop_
_geom_bond_atom_site_label_1
_geom_bond_atom_site_label_2
_geom_bond_distance
_geom_bond_site_symmetry_2
_geom_bond_publ_flag
Cu N15 1.9571(16) . ?
Cu N7 2.0375(17) . ?
Cu N18 2.0554(17) . ?
Cu Cl1 2.2325(5) . ?
Cu Cl2 2.4940(5) . ?
C1 C2 1.378(3) . ?
C1 C13C 1.403(3) . ?
C1 H1 0.9500 . ?
C2 C3 1.389(3) . ?
C2 H2 0.9500 . ?
C3 C4 1.380(3) . ?
C3 H3 0.9500 . ?
C4 C4A 1.390(3) . ?
C4 H4 0.9500 . ?
C4A C13C 1.407(3) . ?
C4A C5 1.512(3) . ?
C5 C6 1.526(3) . ?
C5 H5A 0.9900 . ?
C5 H5B 0.9900 . ?
C6 N7 1.462(3) . ?
C6 H6A 0.9900 . ?
C6 H6B 0.9900 . ?
N7 C8 1.291(2) . ?
C8 N14 1.385(3) . ?
C8 C8A 1.485(3) . ?
C8A C13B 1.382(3) . ?
C8A N9 1.386(3) . ?
N9 C9A 1.374(2) . ?
N9 H9 0.8800 . ?
C9A C10 1.399(3) . ?
C9A C13A 1.404(3) . ?
C10 C11 1.383(3) . ?
C10 H10 0.9500 . ?
C11 C12 1.404(3) . ?
C11 H11 0.9500 . ?
C12 C13 1.379(3) . ?
C12 H12 0.9500 . ?
C13 C13A 1.415(3) . ?
C13 H13 0.9500 . ?
C13A C13B 1.441(3) . ?
C13B C13C 1.461(3) . ?
N14 N15 1.368(2) . ?
N14 H14 0.8800 . ?
N15 C16 1.277(3) . ?
C16 C17 1.483(3) . ?
C16 C23 1.488(3) . ?
C17 N18 1.362(3) . ?
C17 C22 1.379(3) . ?
N18 C19 1.336(2) . ?
C19 C20 1.385(3) . ?
C19 H19 0.9500 . ?
C20 C21 1.379(3) . ?
C20 H20 0.9500 . ?
C21 C22 1.391(3) . ?
C21 H21 0.9500 . ?
C22 H22 0.9500 . ?
C23 H23A 0.9800 . ?
C23 H23B 0.9800 . ?
C23 H23C 0.9800 . ?
O1 C24 1.223(3) . ?
C24 N24 1.333(3) . ?
C24 H24 0.9500 . ?
N24 C25 1.452(3) . ?
N24 C26 1.455(3) . ?
C25 H25A 0.9800 . ?
C25 H25B 0.9800 . ?
C25 H25C 0.9800 . ?
C26 H26A 0.9800 . ?
C26 H26B 0.9800 . ?
C26 H26C 0.9800 . ?
O2 C27 1.235(3) . ?
C27 N27 1.323(3) . ?
C27 H27 0.9500 . ?
N27 C28 1.451(3) . ?
N27 C29 1.453(3) . ?
C28 H28A 0.9800 . ?
C28 H28B 0.9800 . ?
C28 H28C 0.9800 . ?
C29 H29A 0.9800 . ?
C29 H29B 0.9800 . ?
C29 H29C 0.9800 . ?

loop_
_geom_angle_atom_site_label_1
_geom_angle_atom_site_label_2
_geom_angle_atom_site_label_3
_geom_angle
_geom_angle_site_symmetry_1
_geom_angle_site_symmetry_3
_geom_angle_publ_flag
N15 Cu N7 79.40(7) . . ?
N15 Cu N18 78.04(7) . . ?
N7 Cu N18 156.45(6) . . ?
N15 Cu Cl1 164.17(5) . . ?
N7 Cu Cl1 101.74(5) . . ?
N18 Cu Cl1 98.15(5) . . ?
N15 Cu Cl2 93.00(5) . . ?
N7 Cu Cl2 91.41(5) . . ?
N18 Cu Cl2 96.42(5) . . ?
Cl1 Cu Cl2 102.73(2) . . ?
C2 C1 C13C 120.89(19) . . ?
C2 C1 H1 119.6 . . ?
C13C C1 H1 119.6 . . ?
C1 C2 C3 120.0(2) . . ?
C1 C2 H2 120.0 . . ?
C3 C2 H2 120.0 . . ?
C4 C3 C2 119.5(2) . . ?
C4 C3 H3 120.3 . . ?
C2 C3 H3 120.3 . . ?
C3 C4 C4A 121.8(2) . . ?
C3 C4 H4 119.1 . . ?
C4A C4 H4 119.1 . . ?
C4 C4A C13C 118.71(19) . . ?
C4 C4A C5 120.24(18) . . ?
C13C C4A C5 121.05(19) . . ?
C4A C5 C6 113.14(17) . . ?
C4A C5 H5A 109.0 . . ?
C6 C5 H5A 109.0 . . ?
C4A C5 H5B 109.0 . . ?
C6 C5 H5B 109.0 . . ?
H5A C5 H5B 107.8 . . ?
N7 C6 C5 119.29(16) . . ?
N7 C6 H6A 107.5 . . ?
C5 C6 H6A 107.5 . . ?
N7 C6 H6B 107.5 . . ?
C5 C6 H6B 107.5 . . ?
H6A C6 H6B 107.0 . . ?
C8 N7 C6 128.04(17) . . ?
C8 N7 Cu 113.03(14) . . ?
C6 N7 Cu 117.09(12) . . ?
N7 C8 N14 118.30(17) . . ?
N7 C8 C8A 131.96(19) . . ?
N14 C8 C8A 109.74(16) . . ?
C13B C8A N9 109.86(16) . . ?
C13B C8A C8 130.95(18) . . ?
N9 C8A C8 117.90(18) . . ?
C9A N9 C8A 108.52(17) . . ?
C9A N9 H9 125.7 . . ?
C8A N9 H9 125.7 . . ?
N9 C9A C10 129.0(2) . . ?
N9 C9A C13A 108.28(17) . . ?
C10 C9A C13A 122.69(19) . . ?
C11 C10 C9A 117.0(2) . . ?
C11 C10 H10 121.5 . . ?
C9A C10 H10 121.5 . . ?
C10 C11 C12 121.4(2) . . ?
C10 C11 H11 119.3 . . ?
C12 C11 H11 119.3 . . ?
C13 C12 C11 121.7(2) . . ?
C13 C12 H12 119.1 . . ?
C11 C12 H12 119.1 . . ?
C12 C13 C13A 118.2(2) . . ?
C12 C13 H13 120.9 . . ?
C13A C13 H13 120.9 . . ?
C9A C13A C13 119.10(18) . . ?
C9A C13A C13B 107.37(17) . . ?
C13 C13A C13B 133.5(2) . . ?
C8A C13B C13A 105.97(18) . . ?
C8A C13B C13C 127.31(17) . . ?
C13A C13B C13C 126.72(18) . . ?
C1 C13C C4A 119.10(19) . . ?
C1 C13C C13B 120.24(17) . . ?
C4A C13C C13B 120.65(18) . . ?
N15 N14 C8 113.81(15) . . ?
N15 N14 H14 123.1 . . ?
C8 N14 H14 123.1 . . ?
C16 N15 N14 123.07(17) . . ?
C16 N15 Cu 121.39(13) . . ?
N14 N15 Cu 115.08(13) . . ?
N15 C16 C17 112.11(17) . . ?
N15 C16 C23 125.66(18) . . ?
C17 C16 C23 122.21(18) . . ?
N18 C17 C22 121.92(18) . . ?
N18 C17 C16 114.42(17) . . ?
C22 C17 C16 123.66(18) . . ?
C19 N18 C17 118.71(18) . . ?
C19 N18 Cu 127.89(14) . . ?
C17 N18 Cu 113.20(13) . . ?
N18 C19 C20 122.2(2) . . ?
N18 C19 H19 118.9 . . ?
C20 C19 H19 118.9 . . ?
C21 C20 C19 119.18(19) . . ?
C21 C20 H20 120.4 . . ?
C19 C20 H20 120.4 . . ?
C20 C21 C22 119.2(2) . . ?
C20 C21 H21 120.4 . . ?
C22 C21 H21 120.4 . . ?
C17 C22 C21 118.8(2) . . ?
C17 C22 H22 120.6 . . ?
C21 C22 H22 120.6 . . ?
C16 C23 H23A 109.5 . . ?
C16 C23 H23B 109.5 . . ?
H23A C23 H23B 109.5 . . ?
C16 C23 H23C 109.5 . . ?
H23A C23 H23C 109.5 . . ?
H23B C23 H23C 109.5 . . ?
O1 C24 N24 125.5(2) . . ?
O1 C24 H24 117.2 . . ?
N24 C24 H24 117.2 . . ?
C24 N24 C25 121.35(19) . . ?
C24 N24 C26 121.2(2) . . ?
C25 N24 C26 117.42(19) . . ?
N24 C25 H25A 109.5 . . ?
N24 C25 H25B 109.5 . . ?
H25A C25 H25B 109.5 . . ?
N24 C25 H25C 109.5 . . ?
H25A C25 H25C 109.5 . . ?
H25B C25 H25C 109.5 . . ?
N24 C26 H26A 109.5 . . ?
N24 C26 H26B 109.5 . . ?
H26A C26 H26B 109.5 . . ?
N24 C26 H26C 109.5 . . ?
H26A C26 H26C 109.5 . . ?
H26B C26 H26C 109.5 . . ?
O2 C27 N27 124.3(2) . . ?
O2 C27 H27 117.9 . . ?
N27 C27 H27 117.9 . . ?
C27 N27 C28 120.24(19) . . ?
C27 N27 C29 119.7(2) . . ?
C28 N27 C29 119.99(19) . . ?
N27 C28 H28A 109.5 . . ?
N27 C28 H28B 109.5 . . ?
H28A C28 H28B 109.5 . . ?
N27 C28 H28C 109.5 . . ?
H28A C28 H28C 109.5 . . ?
H28B C28 H28C 109.5 . . ?
N27 C29 H29A 109.5 . . ?
N27 C29 H29B 109.5 . . ?
H29A C29 H29B 109.5 . . ?
N27 C29 H29C 109.5 . . ?
H29A C29 H29C 109.5 . . ?
H29B C29 H29C 109.5 . . ?

loop_
_geom_torsion_atom_site_label_1
_geom_torsion_atom_site_label_2
_geom_torsion_atom_site_label_3
_geom_torsion_atom_site_label_4
_geom_torsion
_geom_torsion_site_symmetry_1
_geom_torsion_site_symmetry_2
_geom_torsion_site_symmetry_3
_geom_torsion_site_symmetry_4
_geom_torsion_publ_flag
C13C C1 C2 C3 0.1(3) . . . . ?
C1 C2 C3 C4 -0.2(3) . . . . ?
C2 C3 C4 C4A 1.2(3) . . . . ?
C3 C4 C4A C13C -2.2(3) . . . . ?
C3 C4 C4A C5 177.91(19) . . . . ?
C4 C4A C5 C6 86.2(2) . . . . ?
C13C C4A C5 C6 -93.7(2) . . . . ?
C4A C5 C6 N7 66.3(3) . . . . ?
C5 C6 N7 C8 17.7(3) . . . . ?
C5 C6 N7 Cu -178.89(15) . . . . ?
C6 N7 C8 N14 167.08(18) . . . . ?
Cu N7 C8 N14 3.2(2) . . . . ?
C6 N7 C8 C8A -12.4(4) . . . . ?
Cu N7 C8 C8A -176.28(17) . . . . ?
N7 C8 C8A C13B -50.2(3) . . . . ?
N14 C8 C8A C13B 130.3(2) . . . . ?
N7 C8 C8A N9 144.2(2) . . . . ?
N14 C8 C8A N9 -35.2(2) . . . . ?
C13B C8A N9 C9A -0.5(2) . . . . ?
C8 C8A N9 C9A 167.91(16) . . . . ?
C8A N9 C9A C10 179.9(2) . . . . ?
C8A N9 C9A C13A 0.1(2) . . . . ?
N9 C9A C10 C11 -179.80(19) . . . . ?
C13A C9A C10 C11 -0.1(3) . . . . ?
C9A C10 C11 C12 0.7(3) . . . . ?
C10 C11 C12 C13 -0.2(3) . . . . ?
C11 C12 C13 C13A -0.9(3) . . . . ?
N9 C9A C13A C13 178.78(17) . . . . ?
C10 C9A C13A C13 -1.0(3) . . . . ?
N9 C9A C13A C13B 0.3(2) . . . . ?
C10 C9A C13A C13B -179.48(18) . . . . ?
C12 C13 C13A C9A 1.4(3) . . . . ?
C12 C13 C13A C13B 179.4(2) . . . . ?
N9 C8A C13B C13A 0.7(2) . . . . ?
C8 C8A C13B C13A -165.73(19) . . . . ?
N9 C8A C13B C13C -178.96(18) . . . . ?
C8 C8A C13B C13C 14.6(3) . . . . ?
C9A C13A C13B C8A -0.6(2) . . . . ?
C13 C13A C13B C8A -178.8(2) . . . . ?
C9A C13A C13B C13C 179.05(18) . . . . ?
C13 C13A C13B C13C 0.9(4) . . . . ?
C2 C1 C13C C4A -1.1(3) . . . . ?
C2 C1 C13C C13B 179.80(19) . . . . ?
C4 C4A C13C C1 2.1(3) . . . . ?
C5 C4A C13C C1 -178.01(18) . . . . ?
C4 C4A C13C C13B -178.81(19) . . . . ?
C5 C4A C13C C13B 1.1(3) . . . . ?
C8A C13B C13C C1 -134.9(2) . . . . ?
C13A C13B C13C C1 45.5(3) . . . . ?
C8A C13B C13C C4A 46.0(3) . . . . ?
C13A C13B C13C C4A -133.6(2) . . . . ?
N7 C8 N14 N15 1.4(3) . . . . ?
C8A C8 N14 N15 -179.00(15) . . . . ?
C8 N14 N15 C16 -177.86(18) . . . . ?
C8 N14 N15 Cu -5.6(2) . . . . ?
N14 N15 C16 C17 -179.69(15) . . . . ?
Cu N15 C16 C17 8.5(2) . . . . ?
N14 N15 C16 C23 1.8(3) . . . . ?
Cu N15 C16 C23 -169.98(15) . . . . ?
N15 C16 C17 N18 -1.9(2) . . . . ?
C23 C16 C17 N18 176.66(18) . . . . ?
N15 C16 C17 C22 178.58(19) . . . . ?
C23 C16 C17 C22 -2.9(3) . . . . ?
C22 C17 N18 C19 -0.5(3) . . . . ?
C16 C17 N18 C19 179.94(16) . . . . ?
C22 C17 N18 Cu 174.79(15) . . . . ?
C16 C17 N18 Cu -4.8(2) . . . . ?
C17 N18 C19 C20 1.2(3) . . . . ?
Cu N18 C19 C20 -173.34(15) . . . . ?
N18 C19 C20 C21 -0.8(3) . . . . ?
C19 C20 C21 C22 -0.2(3) . . . . ?
N18 C17 C22 C21 -0.5(3) . . . . ?
C16 C17 C22 C21 179.00(18) . . . . ?
C20 C21 C22 C17 0.9(3) . . . . ?
O1 C24 N24 C25 -178.5(2) . . . . ?
O1 C24 N24 C26 0.6(4) . . . . ?
O2 C27 N27 C28 -1.4(3) . . . . ?
O2 C27 N27 C29 176.0(2) . . . . ?

loop_
_geom_hbond_atom_site_label_D
_geom_hbond_atom_site_label_H
_geom_hbond_atom_site_label_A
_geom_hbond_distance_DH
_geom_hbond_distance_HA
_geom_hbond_distance_DA
_geom_hbond_angle_DHA
_geom_hbond_site_symmetry_A
C6 H6B Cl1 0.99 2.84 3.363(2) 114.0 .
N9 H9 Cl2 0.88 2.45 3.1718(18) 140.2 2_666
N14 H14 Cl2 0.88 2.99 3.7463(17) 145.9 2_666
N14 H14 O2 0.88 2.17 2.716(2) 119.7 2_666
C19 H19 Cl1 0.95 2.87 3.416(2) 118.0 .
C23 H23A Cl1 0.98 2.74 3.574(2) 142.7 2_656
C23 H23C Cl2 0.98 2.77 3.729(2) 165.8 2_666
C27 H27 Cl2 0.95 2.56 3.394(2) 146.4 .

_refine_diff_density_max         0.475
_refine_diff_density_min         -0.632
_refine_diff_density_rms         0.079

_shelxl_version_number           2014-3

_shelx_res_file                  
;
TITL
CELL 0.71073 9.8729 9.923 16.4367 77.4544 76.652 85.2866
ZERR 2 0.0002 0.0002 0.0004 0.001 0.0012 0.001
LATT 1
SFAC C H Cl Cu N O
UNIT 60 70 4 2 14 4
DFIX 0.88 0.01 N9 H9
DFIX 0.88 0.01 N14 H14

L.S. 20
ACTA
MERG 2
PLAN  14
SIZE 0.026 0.118 0.408
TEMP -133.15
CONF
MORE -1
BOND $H
HTAB
CONF
fmap 2 53
HTAB C6 Cl1
EQIV $1 -x+1, -y+1, -z+1
HTAB N9 Cl2_$1
HTAB N14 Cl2_$1
HTAB N14 O2_$1
HTAB C19 Cl1
EQIV $2 -x+1, -y, -z+1
HTAB C23 Cl1_$2
HTAB C23 Cl2_$1
HTAB C27 Cl2
WGHT    0.029590    0.717582
FVAR       0.16133
CU    4    0.322049    0.172444    0.535832    11.00000    0.01489    0.01733 =
         0.01588   -0.00069   -0.00170   -0.00316
CL1   3    0.137042    0.039010    0.577829    11.00000    0.02382    0.02472 =
         0.02580   -0.00018   -0.00433   -0.01121
CL2   3    0.257356    0.350015    0.625967    11.00000    0.02208    0.02101 =
         0.02340   -0.00823   -0.00434   -0.00045
C1    1    0.298265    0.366491    0.138518    11.00000    0.02239    0.02348 =
         0.02221    0.00208   -0.00691   -0.00326
AFIX  43
H1    2    0.383434    0.393176    0.099483    11.00000   -1.20000
AFIX   0
C2    1    0.212501    0.280984    0.119117    11.00000    0.03318    0.02624 =
         0.02567   -0.00304   -0.01545    0.00038
AFIX  43
H2    2    0.238805    0.248992    0.067050    11.00000   -1.20000
AFIX   0
C3    1    0.087643    0.241559    0.175640    11.00000    0.03010    0.02628 =
         0.03825   -0.00160   -0.01783   -0.00591
AFIX  43
H3    2    0.028141    0.182815    0.162411    11.00000   -1.20000
AFIX   0
C4    1    0.050675    0.288402    0.251196    11.00000    0.01807    0.02504 =
         0.03256    0.00770   -0.00929   -0.00430
AFIX  43
H4    2   -0.033979    0.259652    0.290141    11.00000   -1.20000
AFIX   0
C4A   1    0.134020    0.376532    0.271823    11.00000    0.01594    0.02140 =
         0.02380    0.00354   -0.00808    0.00038
C5    1    0.087723    0.429554    0.353786    11.00000    0.01183    0.02975 =
         0.02286    0.00275   -0.00149    0.00021
AFIX  23
H5A   2   -0.014764    0.444256    0.365809    11.00000   -1.20000
H5B   2    0.129582    0.520037    0.346026    11.00000   -1.20000
AFIX   0
C6    1    0.128315    0.331575    0.430383    11.00000    0.01292    0.03213 =
         0.02146    0.00287   -0.00099   -0.00339
AFIX  23
H6A   2    0.081461    0.366791    0.482118    11.00000   -1.20000
H6B   2    0.088750    0.240879    0.435385    11.00000   -1.20000
AFIX   0
N7    5    0.275610    0.307287    0.432606    11.00000    0.01546    0.02017 =
         0.01718   -0.00161   -0.00046   -0.00324
C8    1    0.379552    0.380865    0.387995    11.00000    0.01634    0.01935 =
         0.01471   -0.00406   -0.00177   -0.00009
C8A   1    0.392355    0.495154    0.311735    11.00000    0.01316    0.01675 =
         0.01931   -0.00108   -0.00150   -0.00107
N9    5    0.479333    0.601537    0.305348    11.00000    0.02047    0.01857 =
         0.01721   -0.00211   -0.00366   -0.00263
AFIX  43
H9    2    0.516030    0.616212    0.346492    11.00000   -1.20000
AFIX   0
C9A   1    0.498599    0.680188    0.223992    11.00000    0.01583    0.01745 =
         0.01988   -0.00094   -0.00167    0.00161
C10   1    0.577599    0.797846    0.188132    11.00000    0.02131    0.02005 =
         0.02937   -0.00359   -0.00325   -0.00384
AFIX  43
H10   2    0.628330    0.834975    0.220263    11.00000   -1.20000
AFIX   0
C11   1    0.578468    0.857627    0.103783    11.00000    0.02575    0.02171 =
         0.03144    0.00407   -0.00016   -0.00533
AFIX  43
H11   2    0.631776    0.937094    0.077108    11.00000   -1.20000
AFIX   0
C12   1    0.502226    0.803347    0.056747    11.00000    0.02888    0.02725 =
         0.02202    0.00648   -0.00311   -0.00194
AFIX  43
H12   2    0.504940    0.847220   -0.001024    11.00000   -1.20000
AFIX   0
C13   1    0.423504    0.687998    0.092230    11.00000    0.02189    0.02813 =
         0.01903    0.00081   -0.00539   -0.00205
AFIX  43
H13   2    0.371335    0.652975    0.059983    11.00000   -1.20000
AFIX   0
C13A  1    0.422575    0.623252    0.177989    11.00000    0.01558    0.01787 =
         0.02018    0.00023   -0.00193    0.00056
C13B  1    0.353767    0.504929    0.234932    11.00000    0.01322    0.01860 =
         0.01824    0.00027   -0.00065   -0.00047
C13C  1    0.261499    0.414679    0.215151    11.00000    0.01701    0.01873 =
         0.01966    0.00298   -0.00728    0.00014
N14   5    0.506265    0.355408    0.412081    11.00000    0.01512    0.01755 =
         0.01684    0.00415   -0.00294   -0.00521
AFIX  43
H14   2    0.580811    0.402859    0.385315    11.00000   -1.20000
AFIX   0
N15   5    0.504852    0.249711    0.481307    11.00000    0.01749    0.01687 =
         0.01415    0.00046   -0.00097   -0.00094
C16   1    0.610395    0.213552    0.514555    11.00000    0.01698    0.01684 =
         0.01817   -0.00314   -0.00190   -0.00090
C17   1    0.581121    0.095908    0.588462    11.00000    0.01849    0.01547 =
         0.01843   -0.00401   -0.00255    0.00056
N18   5    0.448193    0.051875    0.608364    11.00000    0.01734    0.01540 =
         0.01767   -0.00330   -0.00241   -0.00075
C19   1    0.412107   -0.053877    0.674074    11.00000    0.02213    0.01637 =
         0.02229   -0.00288   -0.00110   -0.00114
AFIX  43
H19   2    0.319953   -0.085986    0.687447    11.00000   -1.20000
AFIX   0
C20   1    0.504663   -0.118224    0.723334    11.00000    0.03238    0.01851 =
         0.02035    0.00212   -0.00485    0.00048
AFIX  43
H20   2    0.475875   -0.192432    0.770156    11.00000   -1.20000
AFIX   0
C21   1    0.639118   -0.073219    0.703558    11.00000    0.02649    0.02304 =
         0.02662   -0.00014   -0.00988    0.00456
AFIX  43
H21   2    0.703978   -0.115820    0.736724    11.00000   -1.20000
AFIX   0
C22   1    0.678572    0.035284    0.634476    11.00000    0.02007    0.02145 =
         0.02511   -0.00258   -0.00659    0.00052
AFIX  43
H22   2    0.770998    0.067091    0.619243    11.00000   -1.20000
AFIX   0
C23   1    0.747420    0.280662    0.486196    11.00000    0.01765    0.02557 =
         0.02900    0.00265   -0.00662   -0.00397
AFIX 137
H23A  2    0.814947    0.223164    0.453721    11.00000   -1.50000
H23B  2    0.780301    0.291321    0.536256    11.00000   -1.50000
H23C  2    0.737280    0.371712    0.449927    11.00000   -1.50000
AFIX   0
O1    6    1.155904   -0.028361    0.863034    11.00000    0.02986    0.03628 =
         0.04529   -0.00284   -0.00986   -0.00034
C24   1    1.099781    0.055198    0.813501    11.00000    0.02299    0.02739 =
         0.03462   -0.00832   -0.00056   -0.00632
AFIX  43
H24   2    1.153112    0.085488    0.757268    11.00000   -1.20000
AFIX   0
N24   5    0.970185    0.107333    0.831737    11.00000    0.02674    0.02955 =
         0.02752   -0.00440   -0.00031   -0.00078
C25   1    0.911849    0.203821    0.767680    11.00000    0.03626    0.04260 =
         0.03608   -0.00020   -0.00648    0.00846
AFIX 137
H25A  2    0.828538    0.165349    0.759870    11.00000   -1.50000
H25B  2    0.980916    0.219718    0.713448    11.00000   -1.50000
H25C  2    0.886720    0.291518    0.786490    11.00000   -1.50000
AFIX   0
C26   1    0.880985    0.068183    0.916355    11.00000    0.03616    0.04958 =
         0.03295   -0.00483    0.00396    0.00281
AFIX 137
H26A  2    0.867849    0.146550    0.945144    11.00000   -1.50000
H26B  2    0.924625   -0.010096    0.949822    11.00000   -1.50000
H26C  2    0.790399    0.041726    0.911095    11.00000   -1.50000
AFIX   0
O2    6    0.299090    0.639621    0.735247    11.00000    0.02454    0.03019 =
         0.02471   -0.00478    0.00318   -0.00263
C27   1    0.225694    0.542379    0.777121    11.00000    0.02149    0.02558 =
         0.02226   -0.00881   -0.00183    0.00463
AFIX  43
H27   2    0.193786    0.484723    0.746731    11.00000   -1.20000
AFIX   0
N27   5    0.188616    0.513263    0.861490    11.00000    0.02329    0.02987 =
         0.02063   -0.00469   -0.00053   -0.00435
C28   1    0.236844    0.595926    0.911271    11.00000    0.05734    0.06737 =
         0.02662   -0.01387   -0.00411   -0.02486
AFIX 137
H28A  2    0.336110    0.612927    0.888236    11.00000   -1.50000
H28B  2    0.222912    0.546413    0.970894    11.00000   -1.50000
H28C  2    0.184086    0.684276    0.908311    11.00000   -1.50000
AFIX   0
C29   1    0.094426    0.401820    0.904088    11.00000    0.05145    0.04503 =
         0.03445   -0.00041    0.00247   -0.01969
AFIX 137
H29A  2    0.003634    0.440537    0.928932    11.00000   -1.50000
H29B  2    0.132948    0.341339    0.949477    11.00000   -1.50000
H29C  2    0.083149    0.348395    0.862595    11.00000   -1.50000

AFIX   0
HKLF 4

REM
REM R1 =  0.0402 for    6201 Fo > 4sig(Fo)  and  0.0756 for all    8880 data
REM    384 parameters refined using      2 restraints

END

WGHT      0.0318      0.5936

REM Instructions for potential hydrogen bonds
HTAB C6 Cl1
HTAB N9 Cl2_$1
HTAB N14 Cl2_$1
HTAB N14 O2_$1
HTAB C19 Cl1
HTAB C23 Cl1_$2
HTAB C23 Cl2_$1
HTAB C27 Cl2

REM Highest difference peak  0.475,  deepest hole -0.632,  1-sigma level  0.079
Q1    1   0.5841  0.3541  0.3630  11.00000  0.05    0.48
Q2    1   0.6689 -0.0110  0.6660  11.00000  0.05    0.41
Q3    1   0.5047  0.2997  0.4416  11.00000  0.05    0.39
Q4    1   0.4488  0.2074  0.5001  11.00000  0.05    0.36
Q5    1   0.4249  0.0201  0.6370  11.00000  0.05    0.36
Q6    1   0.4024  0.0799  0.5808  11.00000  0.05    0.36
Q7    1   0.3907  0.5575  0.1988  11.00000  0.05    0.36
Q8    1   0.5111  0.0799  0.6011  11.00000  0.05    0.35
Q9    1   0.5475  0.6117  0.3227  11.00000  0.05    0.35
Q10   1   0.2583  0.7039  0.8652  11.00000  0.05    0.33
Q11   1   0.4345  0.6377  0.1349  11.00000  0.05    0.33
Q12   1   0.2669  0.2346  0.6015  11.00000  0.05    0.31
Q13   1   0.3823  0.4414  0.3432  11.00000  0.05    0.31
Q14   1   0.5550  0.8411  0.1421  11.00000  0.05    0.31
;
_shelx_res_checksum              47731
####################################################################### 
# 
# This file contains crystal structure data downloaded from the 
# Cambridge Structural Database (CSD) hosted by the Cambridge 
# Crystallographic Data Centre (CCDC).
# 
# Full information about CCDC data access policies and citation 
# guidelines are available at http://www.ccdc.cam.ac.uk/access/V1 
# 
# Audit and citation data items may have been added by the CCDC. 
# Please retain this information to preserve the provenance of 
# this file and to allow appropriate attribution of the data. 
# 
#######################################################################

data_chwi360
_database_code_depnum_ccdc_archive 'CCDC 2261960'
loop_
_audit_author_name
_audit_author_address
'Vladimir Arion'
;University of Vienna
Austria
;
_audit_update_record             
;
2023-05-10 deposited with the CCDC.	2023-07-03 downloaded from the CCDC.
;

_audit_creation_method           SHELXL-2014
_chemical_name_systematic        
;
 ?
;
_chemical_name_common            ?
_chemical_melting_point          ?
_chemical_formula_moiety         'C17 H14 N2 S, 0.5(C H4 O)'
_chemical_formula_sum            'C17.50 H16 N2 O0.50 S'
_chemical_formula_weight         294.38

loop_
_atom_type_symbol
_atom_type_description
_atom_type_scat_dispersion_real
_atom_type_scat_dispersion_imag
_atom_type_scat_source
C C 0.0033 0.0016 'International Tables Vol C Tables 4.2.6.8 and 6.1.1.4'
H H 0.0000 0.0000 'International Tables Vol C Tables 4.2.6.8 and 6.1.1.4'
N N 0.0061 0.0033 'International Tables Vol C Tables 4.2.6.8 and 6.1.1.4'
O O 0.0106 0.0060 'International Tables Vol C Tables 4.2.6.8 and 6.1.1.4'
S S 0.1246 0.1234 'International Tables Vol C Tables 4.2.6.8 and 6.1.1.4'

_space_group_crystal_system      triclinic
_space_group_IT_number           2
_space_group_name_H-M_alt        'P -1'
_space_group_name_Hall           '-P 1'

_shelx_space_group_comment       
;
The symmetry employed for this shelxl refinement is uniquely defined
by the following loop, which should always be used as a source of
symmetry information in preference to the above space-group names.
They are only intended as comments.
;

loop_
_space_group_symop_operation_xyz
'x, y, z'
'-x, -y, -z'

_cell_length_a                   9.1130(2)
_cell_length_b                   10.6532(2)
_cell_length_c                   16.7093(5)
_cell_angle_alpha                108.2046(11)
_cell_angle_beta                 100.2398(10)
_cell_angle_gamma                92.5769(7)
_cell_volume                     1507.65(6)
_cell_formula_units_Z            4
_cell_measurement_temperature    100(2)
_cell_measurement_reflns_used    9918
_cell_measurement_theta_min      2.62
_cell_measurement_theta_max      44.23

_exptl_crystal_description       block
_exptl_crystal_colour            yellow
_exptl_crystal_density_meas      ?
_exptl_crystal_density_method    ?
_exptl_crystal_density_diffrn    1.297
_exptl_crystal_F_000             620
_exptl_transmission_factor_min   ?
_exptl_transmission_factor_max   ?
_exptl_crystal_size_max          0.358
_exptl_crystal_size_mid          0.309
_exptl_crystal_size_min          0.280
_exptl_absorpt_coefficient_mu    0.212
_shelx_estimated_absorpt_T_min   0.928
_shelx_estimated_absorpt_T_max   0.943
_exptl_absorpt_correction_type   multi-scan
_exptl_absorpt_correction_T_min  0.6960
_exptl_absorpt_correction_T_max  0.7492
_exptl_absorpt_process_details   SADABS

_exptl_special_details           
;
 ?
;

_diffrn_ambient_temperature      100(2)
_diffrn_radiation_wavelength     0.71073
_diffrn_radiation_type           MoK\a
_diffrn_source                   ?
_diffrn_measurement_device_type  'Bruker APEX-II CCD'
_diffrn_measurement_method       '\f and \w scans'
_diffrn_detector_area_resol_mean ?
_diffrn_reflns_number            36358
_diffrn_reflns_av_unetI/netI     0.0380
_diffrn_reflns_av_R_equivalents  0.0303
_diffrn_reflns_limit_h_min       -14
_diffrn_reflns_limit_h_max       14
_diffrn_reflns_limit_k_min       -17
_diffrn_reflns_limit_k_max       15
_diffrn_reflns_limit_l_min       -23
_diffrn_reflns_limit_l_max       27
_diffrn_reflns_theta_min         2.284
_diffrn_reflns_theta_max         35.629
_diffrn_reflns_theta_full        25.242
_diffrn_measured_fraction_theta_max 0.980
_diffrn_measured_fraction_theta_full 0.997
_diffrn_reflns_Laue_measured_fraction_max 0.980
_diffrn_reflns_Laue_measured_fraction_full 0.997
_diffrn_reflns_point_group_measured_fraction_max 0.980
_diffrn_reflns_point_group_measured_fraction_full 0.997
_reflns_number_total             13634
_reflns_number_gt                11272
_reflns_threshold_expression     'I > 2\s(I)'
_reflns_Friedel_coverage         0.000
_reflns_Friedel_fraction_max     .
_reflns_Friedel_fraction_full    .

_reflns_special_details          
;
 Reflections were merged by SHELXL according to the crystal
 class for the calculation of statistics and refinement.
 
 _reflns_Friedel_fraction is defined as the number of unique
 Friedel pairs measured divided by the number that would be
 possible theoretically, ignoring centric projections and
 systematic absences.
;

_computing_data_collection       'Bruker APEX2'
_computing_cell_refinement       'SAINT v8.38A'
_computing_data_reduction        'SAINT v8.38A'
_computing_structure_solution    'SHELXS-2014 (Sheldrick, 2014)'
_computing_structure_refinement  'SHELXL-2014 (Sheldrick, 2014)'
_computing_molecular_graphics    'Bruker SHELXTL'
_computing_publication_material  'Bruker SHELXTL'

_refine_special_details          
;
 ?
;
_refine_ls_structure_factor_coef Fsqd
_refine_ls_matrix_type           full
_refine_ls_weighting_scheme      calc
_refine_ls_weighting_details     
'w=1/[\s^2^(Fo^2^)+(0.0385P)^2^+0.6907P] where P=(Fo^2^+2Fc^2^)/3'
_atom_sites_solution_primary     ?
_atom_sites_solution_secondary   ?
_atom_sites_solution_hydrogens   mixed
_refine_ls_hydrogen_treatment    constr
_refine_ls_extinction_method     none
_refine_ls_extinction_coef       .
_refine_ls_number_reflns         13634
_refine_ls_number_parameters     380
_refine_ls_number_restraints     0
_refine_ls_R_factor_all          0.0554
_refine_ls_R_factor_gt           0.0425
_refine_ls_wR_factor_ref         0.1074
_refine_ls_wR_factor_gt          0.0979
_refine_ls_goodness_of_fit_ref   1.044
_refine_ls_restrained_S_all      1.044
_refine_ls_shift/su_max          0.001
_refine_ls_shift/su_mean         0.000

loop_
_atom_site_label
_atom_site_type_symbol
_atom_site_fract_x
_atom_site_fract_y
_atom_site_fract_z
_atom_site_U_iso_or_equiv
_atom_site_adp_type
_atom_site_occupancy
_atom_site_site_symmetry_order
_atom_site_calc_flag
_atom_site_refinement_flags_posn
_atom_site_refinement_flags_adp
_atom_site_refinement_flags_occupancy
_atom_site_disorder_assembly
_atom_site_disorder_group
C1 C 0.34068(11) -0.06690(10) 0.10988(6) 0.01709(16) Uani 1 1 d . . . . .
H1 H 0.3492 0.0193 0.1046 0.021 Uiso 1 1 calc R U . . .
C2 C 0.40034(12) -0.17010(12) 0.05533(7) 0.0231(2) Uani 1 1 d . . . . .
H2 H 0.4502 -0.1542 0.0135 0.028 Uiso 1 1 calc R U . . .
C3 C 0.38658(14) -0.29663(12) 0.06236(7) 0.0270(2) Uani 1 1 d . . . . .
H3 H 0.4274 -0.3674 0.0255 0.032 Uiso 1 1 calc R U . . .
C4 C 0.31316(13) -0.31925(11) 0.12329(7) 0.0237(2) Uani 1 1 d . . . . .
H4 H 0.3033 -0.4061 0.1274 0.028 Uiso 1 1 calc R U . . .
C4A C 0.25328(10) -0.21645(9) 0.17890(6) 0.01588(16) Uani 1 1 d . . . . .
C5 C 0.17596(11) -0.24422(10) 0.24509(7) 0.01824(17) Uani 1 1 d . . . . .
H5A H 0.1283 -0.3371 0.2224 0.022 Uiso 1 1 calc R U . . .
H5B H 0.0957 -0.1850 0.2551 0.022 Uiso 1 1 calc R U . . .
C6 C 0.28290(11) -0.22350(10) 0.33009(7) 0.01788(17) Uani 1 1 d . . . . .
H6A H 0.2270 -0.2544 0.3673 0.021 Uiso 1 1 calc R U . . .
H6B H 0.3632 -0.2822 0.3184 0.021 Uiso 1 1 calc R U . . .
N7 N 0.35529(9) -0.08801(8) 0.37967(5) 0.01594(14) Uani 1 1 d . . . . .
H7 H 0.4405 -0.0877 0.4141 0.019 Uiso 1 1 calc R U . . .
C8 C 0.32113(10) 0.03337(9) 0.38407(6) 0.01391(15) Uani 1 1 d . . . . .
S1 S 0.40902(3) 0.16643(2) 0.46862(2) 0.01800(5) Uani 1 1 d . . . . .
C8A C 0.21390(10) 0.06123(9) 0.31645(6) 0.01287(14) Uani 1 1 d . . . . .
N9 N 0.12696(9) 0.16438(8) 0.34052(5) 0.01647(14) Uani 1 1 d . . . . .
H9 H 0.1192 0.2072 0.3937 0.020 Uiso 1 1 calc R U . . .
C9A C 0.05489(10) 0.18956(9) 0.26895(6) 0.01525(15) Uani 1 1 d . . . . .
C10 C -0.05065(12) 0.27875(11) 0.26113(7) 0.02143(19) Uani 1 1 d . . . . .
H10 H -0.0821 0.3354 0.3099 0.026 Uiso 1 1 calc R U . . .
C11 C -0.10705(13) 0.28055(11) 0.17890(7) 0.0239(2) Uani 1 1 d . . . . .
H11 H -0.1800 0.3389 0.1712 0.029 Uiso 1 1 calc R U . . .
C12 C -0.05905(12) 0.19799(11) 0.10627(7) 0.02035(18) Uani 1 1 d . . . . .
H12 H -0.0982 0.2035 0.0510 0.024 Uiso 1 1 calc R U . . .
C13 C 0.04414(10) 0.10923(10) 0.11448(6) 0.01543(15) Uani 1 1 d . . . . .
H13 H 0.0759 0.0536 0.0655 0.019 Uiso 1 1 calc R U . . .
C13A C 0.10099(10) 0.10309(9) 0.19693(6) 0.01252(14) Uani 1 1 d . . . . .
C13B C 0.20007(10) 0.01965(8) 0.22760(5) 0.01174(14) Uani 1 1 d . . . . .
C13C C 0.26812(10) -0.08866(9) 0.17250(6) 0.01339(14) Uani 1 1 d . . . . .
C14 C -0.20857(12) 0.61083(10) 0.12547(6) 0.01909(17) Uani 1 1 d . . . . .
H14 H -0.2073 0.5202 0.1221 0.023 Uiso 1 1 calc R U . . .
C15 C -0.17021(13) 0.64946(12) 0.05916(7) 0.0249(2) Uani 1 1 d . . . . .
H15 H -0.1435 0.5861 0.0113 0.030 Uiso 1 1 calc R U . . .
C16 C -0.17138(14) 0.78197(13) 0.06364(7) 0.0265(2) Uani 1 1 d . . . . .
H16 H -0.1448 0.8101 0.0190 0.032 Uiso 1 1 calc R U . . .
C17 C -0.21154(12) 0.87224(11) 0.13371(7) 0.02189(19) Uani 1 1 d . . . . .
H17 H -0.2120 0.9625 0.1362 0.026 Uiso 1 1 calc R U . . .
C17A C -0.25167(10) 0.83582(10) 0.20140(6) 0.01638(16) Uani 1 1 d . . . . .
C18 C -0.30179(12) 0.94688(10) 0.26966(7) 0.02007(18) Uani 1 1 d . . . . .
H18A H -0.2398 1.0302 0.2775 0.024 Uiso 1 1 calc R U . . .
H18B H -0.4067 0.9580 0.2471 0.024 Uiso 1 1 calc R U . . .
C19 C -0.29462(11) 0.93199(9) 0.35735(6) 0.01718(16) Uani 1 1 d . . . . .
H19A H -0.3233 1.0140 0.3962 0.021 Uiso 1 1 calc R U . . .
H19B H -0.3688 0.8575 0.3520 0.021 Uiso 1 1 calc R U . . .
N20 N -0.14601(9) 0.90716(8) 0.39621(5) 0.01571(14) Uani 1 1 d . . . . .
H20 H -0.0743 0.9737 0.4151 0.019 Uiso 1 1 calc R U . . .
C21 C -0.11180(10) 0.79181(9) 0.40501(6) 0.01326(14) Uani 1 1 d . . . . .
S2 S 0.03660(3) 0.78106(2) 0.47892(2) 0.01507(5) Uani 1 1 d . . . . .
C21A C -0.21100(10) 0.67426(9) 0.34922(6) 0.01309(14) Uani 1 1 d . . . . .
N22 N -0.24865(9) 0.57535(8) 0.38135(5) 0.01428(13) Uani 1 1 d . . . . .
H22 H -0.2140 0.5736 0.4336 0.017 Uiso 1 1 calc R U . . .
C22A C -0.34883(10) 0.48039(9) 0.31845(6) 0.01376(15) Uani 1 1 d . . . . .
C23 C -0.42192(11) 0.36399(10) 0.32216(7) 0.01817(17) Uani 1 1 d . . . . .
H23 H -0.4044 0.3400 0.3730 0.022 Uiso 1 1 calc R U . . .
C24 C -0.52040(12) 0.28596(10) 0.24863(7) 0.02152(19) Uani 1 1 d . . . . .
H24 H -0.5722 0.2068 0.2490 0.026 Uiso 1 1 calc R U . . .
C25 C -0.54590(12) 0.32105(10) 0.17290(7) 0.02002(18) Uani 1 1 d . . . . .
H25 H -0.6150 0.2654 0.1236 0.024 Uiso 1 1 calc R U . . .
C26 C -0.47239(11) 0.43481(9) 0.16896(6) 0.01583(15) Uani 1 1 d . . . . .
H26 H -0.4891 0.4568 0.1174 0.019 Uiso 1 1 calc R U . . .
C26A C -0.37179(10) 0.51766(9) 0.24334(6) 0.01313(14) Uani 1 1 d . . . . .
C26B C -0.28202(10) 0.64240(9) 0.26324(6) 0.01309(14) Uani 1 1 d . . . . .
C26C C -0.24937(10) 0.70180(9) 0.19774(6) 0.01447(15) Uani 1 1 d . . . . .
O1 O -0.15633(9) 0.51844(8) 0.53839(5) 0.02291(15) Uani 1 1 d . . . . .
H100 H -0.1080 0.4498 0.5352 0.027 Uiso 1 1 d R U . . .
C27 C -0.27684(15) 0.50848(12) 0.58107(8) 0.0279(2) Uani 1 1 d . . . . .
H27A H -0.3360 0.4217 0.5525 0.042 Uiso 1 1 calc R U . . .
H27B H -0.3410 0.5791 0.5787 0.042 Uiso 1 1 calc R U . . .
H27C H -0.2362 0.5177 0.6412 0.042 Uiso 1 1 calc R U . . .

loop_
_atom_site_aniso_label
_atom_site_aniso_U_11
_atom_site_aniso_U_22
_atom_site_aniso_U_33
_atom_site_aniso_U_23
_atom_site_aniso_U_13
_atom_site_aniso_U_12
C1 0.0166(4) 0.0215(4) 0.0120(3) 0.0039(3) 0.0026(3) 0.0032(3)
C2 0.0206(4) 0.0337(5) 0.0133(4) 0.0038(4) 0.0046(3) 0.0094(4)
C3 0.0306(5) 0.0288(5) 0.0175(4) 0.0003(4) 0.0044(4) 0.0159(4)
C4 0.0291(5) 0.0181(4) 0.0195(4) 0.0012(3) 0.0010(4) 0.0096(4)
C4A 0.0160(4) 0.0141(4) 0.0147(4) 0.0023(3) -0.0004(3) 0.0030(3)
C5 0.0166(4) 0.0147(4) 0.0231(4) 0.0073(3) 0.0014(3) 0.0003(3)
C6 0.0201(4) 0.0158(4) 0.0205(4) 0.0096(3) 0.0042(3) 0.0025(3)
N7 0.0159(3) 0.0175(3) 0.0151(3) 0.0071(3) 0.0009(3) 0.0047(3)
C8 0.0142(3) 0.0174(4) 0.0118(3) 0.0064(3) 0.0033(3) 0.0046(3)
S1 0.02184(11) 0.01770(10) 0.01229(9) 0.00429(8) -0.00157(8) 0.00440(8)
C8A 0.0139(3) 0.0143(3) 0.0109(3) 0.0046(3) 0.0022(3) 0.0043(3)
N9 0.0193(4) 0.0195(4) 0.0111(3) 0.0046(3) 0.0032(3) 0.0093(3)
C9A 0.0165(4) 0.0167(4) 0.0126(3) 0.0051(3) 0.0016(3) 0.0057(3)
C10 0.0231(4) 0.0228(5) 0.0195(4) 0.0072(4) 0.0042(4) 0.0124(4)
C11 0.0249(5) 0.0257(5) 0.0241(5) 0.0125(4) 0.0026(4) 0.0126(4)
C12 0.0203(4) 0.0247(5) 0.0182(4) 0.0119(4) -0.0003(3) 0.0054(3)
C13 0.0158(4) 0.0184(4) 0.0123(3) 0.0068(3) 0.0002(3) 0.0014(3)
C13A 0.0129(3) 0.0130(3) 0.0117(3) 0.0050(3) 0.0007(3) 0.0014(3)
C13B 0.0128(3) 0.0116(3) 0.0108(3) 0.0038(3) 0.0016(3) 0.0016(3)
C13C 0.0123(3) 0.0148(4) 0.0110(3) 0.0023(3) 0.0002(3) 0.0024(3)
C14 0.0220(4) 0.0201(4) 0.0147(4) 0.0053(3) 0.0040(3) -0.0014(3)
C15 0.0282(5) 0.0301(5) 0.0161(4) 0.0070(4) 0.0066(4) -0.0032(4)
C16 0.0279(5) 0.0344(6) 0.0204(5) 0.0149(4) 0.0043(4) -0.0067(4)
C17 0.0211(4) 0.0238(5) 0.0228(5) 0.0140(4) -0.0002(4) -0.0054(4)
C17A 0.0147(4) 0.0174(4) 0.0172(4) 0.0087(3) -0.0010(3) -0.0025(3)
C18 0.0213(4) 0.0162(4) 0.0227(4) 0.0088(3) -0.0001(3) 0.0026(3)
C19 0.0162(4) 0.0143(4) 0.0194(4) 0.0043(3) 0.0013(3) 0.0028(3)
N20 0.0164(3) 0.0115(3) 0.0169(3) 0.0037(3) -0.0006(3) 0.0000(2)
C21 0.0148(3) 0.0124(3) 0.0118(3) 0.0030(3) 0.0028(3) 0.0002(3)
S2 0.01575(9) 0.01377(9) 0.01368(9) 0.00317(7) 0.00024(7) 0.00128(7)
C21A 0.0146(3) 0.0114(3) 0.0129(3) 0.0039(3) 0.0021(3) -0.0001(3)
N22 0.0180(3) 0.0122(3) 0.0120(3) 0.0040(2) 0.0021(3) -0.0010(3)
C22A 0.0150(4) 0.0115(3) 0.0141(3) 0.0034(3) 0.0029(3) 0.0001(3)
C23 0.0215(4) 0.0148(4) 0.0189(4) 0.0067(3) 0.0043(3) -0.0019(3)
C24 0.0226(4) 0.0159(4) 0.0243(5) 0.0061(4) 0.0031(4) -0.0054(3)
C25 0.0197(4) 0.0166(4) 0.0196(4) 0.0030(3) 0.0000(3) -0.0042(3)
C26 0.0163(4) 0.0146(4) 0.0145(4) 0.0032(3) 0.0010(3) -0.0001(3)
C26A 0.0139(3) 0.0117(3) 0.0134(3) 0.0035(3) 0.0032(3) 0.0006(3)
C26B 0.0146(3) 0.0118(3) 0.0123(3) 0.0035(3) 0.0023(3) 0.0000(3)
C26C 0.0146(4) 0.0160(4) 0.0127(3) 0.0061(3) 0.0007(3) -0.0017(3)
O1 0.0285(4) 0.0227(4) 0.0222(4) 0.0120(3) 0.0072(3) 0.0075(3)
C27 0.0343(6) 0.0248(5) 0.0308(6) 0.0141(4) 0.0125(5) 0.0055(4)

_geom_special_details            
;
 All esds (except the esd in the dihedral angle between two l.s. planes)
 are estimated using the full covariance matrix.  The cell esds are taken
 into account individually in the estimation of esds in distances, angles
 and torsion angles; correlations between esds in cell parameters are only
 used when they are defined by crystal symmetry.  An approximate (isotropic)
 treatment of cell esds is used for estimating esds involving l.s. planes.
;

loop_
_geom_bond_atom_site_label_1
_geom_bond_atom_site_label_2
_geom_bond_distance
_geom_bond_site_symmetry_2
_geom_bond_publ_flag
C1 C2 1.3924(14) . ?
C1 C13C 1.4034(13) . ?
C1 H1 0.9500 . ?
C2 C3 1.3913(18) . ?
C2 H2 0.9500 . ?
C3 C4 1.3867(18) . ?
C3 H3 0.9500 . ?
C4 C4A 1.3995(14) . ?
C4 H4 0.9500 . ?
C4A C13C 1.4009(13) . ?
C4A C5 1.5066(14) . ?
C5 C6 1.5193(14) . ?
C5 H5A 0.9900 . ?
C5 H5B 0.9900 . ?
C6 N7 1.4758(13) . ?
C6 H6A 0.9900 . ?
C6 H6B 0.9900 . ?
N7 C8 1.3264(12) . ?
N7 H7 0.8800 . ?
C8 C8A 1.4706(12) . ?
C8 S1 1.7004(10) . ?
C8A N9 1.3830(11) . ?
C8A C13B 1.3906(12) . ?
N9 C9A 1.3676(12) . ?
N9 H9 0.8800 . ?
C9A C10 1.4000(13) . ?
C9A C13A 1.4125(12) . ?
C10 C11 1.3850(15) . ?
C10 H10 0.9500 . ?
C11 C12 1.4122(16) . ?
C11 H11 0.9500 . ?
C12 C13 1.3829(14) . ?
C12 H12 0.9500 . ?
C13 C13A 1.4057(13) . ?
C13 H13 0.9500 . ?
C13A C13B 1.4354(12) . ?
C13B C13C 1.4722(12) . ?
C14 C15 1.3889(15) . ?
C14 C26C 1.4130(13) . ?
C14 H14 0.9500 . ?
C15 C16 1.3906(17) . ?
C15 H15 0.9500 . ?
C16 C17 1.3820(17) . ?
C16 H16 0.9500 . ?
C17 C17A 1.4043(14) . ?
C17 H17 0.9500 . ?
C17A C26C 1.4111(13) . ?
C17A C18 1.5165(15) . ?
C18 C19 1.5128(15) . ?
C18 H18A 0.9900 . ?
C18 H18B 0.9900 . ?
C19 N20 1.4671(12) . ?
C19 H19A 0.9900 . ?
C19 H19B 0.9900 . ?
N20 C21 1.3266(12) . ?
N20 H20 0.8800 . ?
C21 C21A 1.4572(12) . ?
C21 S2 1.6958(9) . ?
C21A N22 1.3794(12) . ?
C21A C26B 1.3940(13) . ?
N22 C22A 1.3685(12) . ?
N22 H22 0.8800 . ?
C22A C23 1.4049(13) . ?
C22A C26A 1.4148(13) . ?
C23 C24 1.3816(14) . ?
C23 H23 0.9500 . ?
C24 C25 1.4119(16) . ?
C24 H24 0.9500 . ?
C25 C26 1.3836(14) . ?
C25 H25 0.9500 . ?
C26 C26A 1.4145(13) . ?
C26 H26 0.9500 . ?
C26A C26B 1.4405(12) . ?
C26B C26C 1.4895(13) . ?
O1 C27 1.4287(14) . ?
O1 H100 0.8629 . ?
C27 H27A 0.9800 . ?
C27 H27B 0.9800 . ?
C27 H27C 0.9800 . ?

loop_
_geom_angle_atom_site_label_1
_geom_angle_atom_site_label_2
_geom_angle_atom_site_label_3
_geom_angle
_geom_angle_site_symmetry_1
_geom_angle_site_symmetry_3
_geom_angle_publ_flag
C2 C1 C13C 120.79(10) . . ?
C2 C1 H1 119.6 . . ?
C13C C1 H1 119.6 . . ?
C3 C2 C1 119.64(10) . . ?
C3 C2 H2 120.2 . . ?
C1 C2 H2 120.2 . . ?
C4 C3 C2 119.86(9) . . ?
C4 C3 H3 120.1 . . ?
C2 C3 H3 120.1 . . ?
C3 C4 C4A 121.19(10) . . ?
C3 C4 H4 119.4 . . ?
C4A C4 H4 119.4 . . ?
C4 C4A C13C 119.09(10) . . ?
C4 C4A C5 119.77(9) . . ?
C13C C4A C5 121.14(8) . . ?
C4A C5 C6 112.61(8) . . ?
C4A C5 H5A 109.1 . . ?
C6 C5 H5A 109.1 . . ?
C4A C5 H5B 109.1 . . ?
C6 C5 H5B 109.1 . . ?
H5A C5 H5B 107.8 . . ?
N7 C6 C5 118.23(8) . . ?
N7 C6 H6A 107.8 . . ?
C5 C6 H6A 107.8 . . ?
N7 C6 H6B 107.8 . . ?
C5 C6 H6B 107.8 . . ?
H6A C6 H6B 107.1 . . ?
C8 N7 C6 134.55(8) . . ?
C8 N7 H7 112.7 . . ?
C6 N7 H7 112.7 . . ?
N7 C8 C8A 123.12(8) . . ?
N7 C8 S1 119.93(7) . . ?
C8A C8 S1 116.89(7) . . ?
N9 C8A C13B 109.07(8) . . ?
N9 C8A C8 118.36(8) . . ?
C13B C8A C8 131.30(8) . . ?
C9A N9 C8A 109.51(7) . . ?
C9A N9 H9 125.2 . . ?
C8A N9 H9 125.2 . . ?
N9 C9A C10 129.92(9) . . ?
N9 C9A C13A 107.77(8) . . ?
C10 C9A C13A 122.28(9) . . ?
C11 C10 C9A 116.88(9) . . ?
C11 C10 H10 121.6 . . ?
C9A C10 H10 121.6 . . ?
C10 C11 C12 121.80(9) . . ?
C10 C11 H11 119.1 . . ?
C12 C11 H11 119.1 . . ?
C13 C12 C11 120.93(9) . . ?
C13 C12 H12 119.5 . . ?
C11 C12 H12 119.5 . . ?
C12 C13 C13A 118.57(9) . . ?
C12 C13 H13 120.7 . . ?
C13A C13 H13 120.7 . . ?
C13 C13A C9A 119.49(8) . . ?
C13 C13A C13B 133.15(8) . . ?
C9A C13A C13B 107.32(8) . . ?
C8A C13B C13A 106.28(7) . . ?
C8A C13B C13C 128.92(8) . . ?
C13A C13B C13C 124.80(8) . . ?
C4A C13C C1 119.41(8) . . ?
C4A C13C C13B 120.05(8) . . ?
C1 C13C C13B 120.44(8) . . ?
C15 C14 C26C 122.19(10) . . ?
C15 C14 H14 118.9 . . ?
C26C C14 H14 118.9 . . ?
C14 C15 C16 119.27(10) . . ?
C14 C15 H15 120.4 . . ?
C16 C15 H15 120.4 . . ?
C17 C16 C15 119.32(10) . . ?
C17 C16 H16 120.3 . . ?
C15 C16 H16 120.3 . . ?
C16 C17 C17A 122.62(10) . . ?
C16 C17 H17 118.7 . . ?
C17A C17 H17 118.7 . . ?
C17 C17A C26C 118.41(9) . . ?
C17 C17A C18 114.87(9) . . ?
C26C C17A C18 126.63(9) . . ?
C19 C18 C17A 117.73(8) . . ?
C19 C18 H18A 107.9 . . ?
C17A C18 H18A 107.9 . . ?
C19 C18 H18B 107.9 . . ?
C17A C18 H18B 107.9 . . ?
H18A C18 H18B 107.2 . . ?
N20 C19 C18 113.51(8) . . ?
N20 C19 H19A 108.9 . . ?
C18 C19 H19A 108.9 . . ?
N20 C19 H19B 108.9 . . ?
C18 C19 H19B 108.9 . . ?
H19A C19 H19B 107.7 . . ?
C21 N20 C19 124.82(8) . . ?
C21 N20 H20 117.6 . . ?
C19 N20 H20 117.6 . . ?
N20 C21 C21A 116.49(8) . . ?
N20 C21 S2 122.11(7) . . ?
C21A C21 S2 121.37(7) . . ?
N22 C21A C26B 110.37(8) . . ?
N22 C21A C21 119.83(8) . . ?
C26B C21A C21 129.80(8) . . ?
C22A N22 C21A 108.63(8) . . ?
C22A N22 H22 125.7 . . ?
C21A N22 H22 125.7 . . ?
N22 C22A C23 129.16(9) . . ?
N22 C22A C26A 108.24(8) . . ?
C23 C22A C26A 122.60(8) . . ?
C24 C23 C22A 117.02(9) . . ?
C24 C23 H23 121.5 . . ?
C22A C23 H23 121.5 . . ?
C23 C24 C25 121.57(9) . . ?
C23 C24 H24 119.2 . . ?
C25 C24 H24 119.2 . . ?
C26 C25 C24 121.37(9) . . ?
C26 C25 H25 119.3 . . ?
C24 C25 H25 119.3 . . ?
C25 C26 C26A 118.56(9) . . ?
C25 C26 H26 120.7 . . ?
C26A C26 H26 120.7 . . ?
C26 C26A C22A 118.88(8) . . ?
C26 C26A C26B 133.64(9) . . ?
C22A C26A C26B 107.46(8) . . ?
C21A C26B C26A 105.25(8) . . ?
C21A C26B C26C 128.98(8) . . ?
C26A C26B C26C 124.31(8) . . ?
C17A C26C C14 118.18(9) . . ?
C17A C26C C26B 127.54(8) . . ?
C14 C26C C26B 114.27(8) . . ?
C27 O1 H100 108.1 . . ?
O1 C27 H27A 109.5 . . ?
O1 C27 H27B 109.5 . . ?
H27A C27 H27B 109.5 . . ?
O1 C27 H27C 109.5 . . ?
H27A C27 H27C 109.5 . . ?
H27B C27 H27C 109.5 . . ?

loop_
_geom_torsion_atom_site_label_1
_geom_torsion_atom_site_label_2
_geom_torsion_atom_site_label_3
_geom_torsion_atom_site_label_4
_geom_torsion
_geom_torsion_site_symmetry_1
_geom_torsion_site_symmetry_2
_geom_torsion_site_symmetry_3
_geom_torsion_site_symmetry_4
_geom_torsion_publ_flag
C13C C1 C2 C3 0.65(15) . . . . ?
C1 C2 C3 C4 0.27(17) . . . . ?
C2 C3 C4 C4A -0.62(17) . . . . ?
C3 C4 C4A C13C 0.04(16) . . . . ?
C3 C4 C4A C5 -179.21(10) . . . . ?
C4 C4A C5 C6 90.27(11) . . . . ?
C13C C4A C5 C6 -88.97(11) . . . . ?
C4A C5 C6 N7 64.68(11) . . . . ?
C5 C6 N7 C8 24.77(16) . . . . ?
C6 N7 C8 C8A -19.59(16) . . . . ?
C6 N7 C8 S1 163.37(9) . . . . ?
N7 C8 C8A N9 146.51(9) . . . . ?
S1 C8 C8A N9 -36.36(11) . . . . ?
N7 C8 C8A C13B -47.96(15) . . . . ?
S1 C8 C8A C13B 129.16(9) . . . . ?
C13B C8A N9 C9A 0.91(11) . . . . ?
C8 C8A N9 C9A 169.45(8) . . . . ?
C8A N9 C9A C10 175.83(11) . . . . ?
C8A N9 C9A C13A -2.09(11) . . . . ?
N9 C9A C10 C11 -178.75(11) . . . . ?
C13A C9A C10 C11 -1.09(16) . . . . ?
C9A C10 C11 C12 -0.95(18) . . . . ?
C10 C11 C12 C13 1.64(18) . . . . ?
C11 C12 C13 C13A -0.23(15) . . . . ?
C12 C13 C13A C9A -1.75(14) . . . . ?
C12 C13 C13A C13B 175.84(10) . . . . ?
N9 C9A C13A C13 -179.41(8) . . . . ?
C10 C9A C13A C13 2.47(15) . . . . ?
N9 C9A C13A C13B 2.44(10) . . . . ?
C10 C9A C13A C13B -175.68(9) . . . . ?
N9 C8A C13B C13A 0.62(10) . . . . ?
C8 C8A C13B C13A -165.92(9) . . . . ?
N9 C8A C13B C13C -178.37(9) . . . . ?
C8 C8A C13B C13C 15.09(16) . . . . ?
C13 C13A C13B C8A -179.66(10) . . . . ?
C9A C13A C13B C8A -1.87(10) . . . . ?
C13 C13A C13B C13C -0.62(16) . . . . ?
C9A C13A C13B C13C 177.17(8) . . . . ?
C4 C4A C13C C1 0.86(14) . . . . ?
C5 C4A C13C C1 -179.89(9) . . . . ?
C4 C4A C13C C13B 177.21(9) . . . . ?
C5 C4A C13C C13B -3.55(13) . . . . ?
C2 C1 C13C C4A -1.22(14) . . . . ?
C2 C1 C13C C13B -177.54(9) . . . . ?
C8A C13B C13C C4A 51.78(13) . . . . ?
C13A C13B C13C C4A -127.03(10) . . . . ?
C8A C13B C13C C1 -131.92(10) . . . . ?
C13A C13B C13C C1 49.27(13) . . . . ?
C26C C14 C15 C16 0.15(17) . . . . ?
C14 C15 C16 C17 -0.39(17) . . . . ?
C15 C16 C17 C17A 0.02(17) . . . . ?
C16 C17 C17A C26C 0.59(15) . . . . ?
C16 C17 C17A C18 -176.26(10) . . . . ?
C17 C17A C18 C19 -159.08(9) . . . . ?
C26C C17A C18 C19 24.38(14) . . . . ?
C17A C18 C19 N20 54.49(12) . . . . ?
C18 C19 N20 C21 -107.99(11) . . . . ?
C19 N20 C21 C21A 20.47(13) . . . . ?
C19 N20 C21 S2 -157.94(8) . . . . ?
N20 C21 C21A N22 -140.12(9) . . . . ?
S2 C21 C21A N22 38.30(11) . . . . ?
N20 C21 C21A C26B 38.55(14) . . . . ?
S2 C21 C21A C26B -143.02(9) . . . . ?
C26B C21A N22 C22A -2.37(10) . . . . ?
C21 C21A N22 C22A 176.55(8) . . . . ?
C21A N22 C22A C23 -177.74(9) . . . . ?
C21A N22 C22A C26A 1.97(10) . . . . ?
N22 C22A C23 C24 179.02(10) . . . . ?
C26A C22A C23 C24 -0.65(14) . . . . ?
C22A C23 C24 C25 0.38(16) . . . . ?
C23 C24 C25 C26 0.46(17) . . . . ?
C24 C25 C26 C26A -1.02(15) . . . . ?
C25 C26 C26A C22A 0.73(13) . . . . ?
C25 C26 C26A C26B -177.63(10) . . . . ?
N22 C22A C26A C26 -179.63(8) . . . . ?
C23 C22A C26A C26 0.10(14) . . . . ?
N22 C22A C26A C26B -0.88(10) . . . . ?
C23 C22A C26A C26B 178.86(9) . . . . ?
N22 C21A C26B C26A 1.75(10) . . . . ?
C21 C21A C26B C26A -177.02(9) . . . . ?
N22 C21A C26B C26C -164.72(9) . . . . ?
C21 C21A C26B C26C 16.51(16) . . . . ?
C26 C26A C26B C21A 177.97(10) . . . . ?
C22A C26A C26B C21A -0.52(10) . . . . ?
C26 C26A C26B C26C -14.75(16) . . . . ?
C22A C26A C26B C26C 166.76(8) . . . . ?
C17 C17A C26C C14 -0.80(13) . . . . ?
C18 C17A C26C C14 175.64(9) . . . . ?
C17 C17A C26C C26B 177.62(9) . . . . ?
C18 C17A C26C C26B -5.94(15) . . . . ?
C15 C14 C26C C17A 0.45(15) . . . . ?
C15 C14 C26C C26B -178.18(10) . . . . ?
C21A C26B C26C C17A -59.11(15) . . . . ?
C26A C26B C26C C17A 136.75(10) . . . . ?
C21A C26B C26C C14 119.36(11) . . . . ?
C26A C26B C26C C14 -44.78(13) . . . . ?

loop_
_geom_hbond_atom_site_label_D
_geom_hbond_atom_site_label_H
_geom_hbond_atom_site_label_A
_geom_hbond_distance_DH
_geom_hbond_distance_HA
_geom_hbond_distance_DA
_geom_hbond_angle_DHA
_geom_hbond_site_symmetry_A
C6 H6A S2 0.99 2.72 3.6255(10) 152.2 1_545
N7 H7 S1 0.88 2.57 3.3595(8) 150.0 2_656
N9 H9 S2 0.88 2.74 3.4990(9) 145.8 2_566
C19 H19B N7 0.99 2.69 3.2824(13) 118.5 1_465
N20 H20 S2 0.88 2.63 3.3184(8) 136.4 2_576
N22 H22 O1 0.88 2.01 2.8665(11) 164.7 .
O1 H100 S2 0.86 2.52 3.3620(8) 164.5 2_566

_refine_diff_density_max         0.557
_refine_diff_density_min         -0.441
_refine_diff_density_rms         0.064

_shelxl_version_number           2014-3

_shelx_res_file                  
;
TITL chwi360_7_10_P-1 in P-1 #2
CELL 0.71073 9.113 10.6532 16.7093 108.2046 100.2398 92.5769
ZERR 4 0.0002 0.0002 0.0005 0.0011 0.001 0.0007
LATT 1
SFAC C H N O S
UNIT 70 64 8 2 4

L.S. 14
ACTA
MERG 2
PLAN  20
SIZE 0.28 0.309 0.358
TEMP -173.15
LIST 6
BOND $H
CONF
HTAB
fmap 2 53
SHEL 999 0.61
OMIT 0 1 0
OMIT 0 1 2
EQIV $1 x, y-1, z
HTAB C6 S2_$1
EQIV $2 -x+1, -y, -z+1
HTAB N7 S1_$2
EQIV $3 -x, -y+1, -z+1
HTAB N9 S2_$3
EQIV $4 x-1, y+1, z
HTAB C19 N7_$4
EQIV $5 -x, -y+2, -z+1
HTAB N20 S2_$5
HTAB N22 O1
HTAB O1 S2_$3
WGHT    0.038500    0.690700
FVAR       0.30383
C1    1    0.340678   -0.066905    0.109878    11.00000    0.01662    0.02153 =
         0.01203    0.00392    0.00263    0.00321
AFIX  43
H1    2    0.349192    0.019264    0.104645    11.00000   -1.20000
AFIX   0
C2    1    0.400336   -0.170095    0.055327    11.00000    0.02056    0.03375 =
         0.01328    0.00378    0.00459    0.00941
AFIX  43
H2    2    0.450163   -0.154186    0.013529    11.00000   -1.20000
AFIX   0
C3    1    0.386582   -0.296632    0.062364    11.00000    0.03064    0.02883 =
         0.01751    0.00028    0.00437    0.01589
AFIX  43
H3    2    0.427406   -0.367391    0.025508    11.00000   -1.20000
AFIX   0
C4    1    0.313156   -0.319248    0.123289    11.00000    0.02907    0.01807 =
         0.01955    0.00121    0.00096    0.00958
AFIX  43
H4    2    0.303322   -0.406092    0.127351    11.00000   -1.20000
AFIX   0
C4A   1    0.253282   -0.216454    0.178896    11.00000    0.01596    0.01408 =
         0.01471    0.00232   -0.00036    0.00298
C5    1    0.175961   -0.244217    0.245088    11.00000    0.01663    0.01471 =
         0.02308    0.00734    0.00142    0.00026
AFIX  23
H5A   2    0.128314   -0.337115    0.222415    11.00000   -1.20000
H5B   2    0.095680   -0.185022    0.255134    11.00000   -1.20000
AFIX   0
C6    1    0.282899   -0.223499    0.330086    11.00000    0.02009    0.01580 =
         0.02045    0.00959    0.00416    0.00246
AFIX  23
H6A   2    0.227046   -0.254355    0.367341    11.00000   -1.20000
H6B   2    0.363192   -0.282202    0.318437    11.00000   -1.20000
AFIX   0
N7    3    0.355291   -0.088006    0.379666    11.00000    0.01592    0.01750 =
         0.01511    0.00714    0.00086    0.00466
AFIX  43
H7    2    0.440504   -0.087664    0.414150    11.00000   -1.20000
AFIX   0
REM H7    2    0.423237   -0.089330    0.422613    11.00000    0.02617
C8    1    0.321125    0.033370    0.384069    11.00000    0.01418    0.01742 =
         0.01185    0.00643    0.00328    0.00456
S1    5    0.409016    0.166431    0.468623    11.00000    0.02184    0.01770 =
         0.01229    0.00429   -0.00157    0.00440
C8A   1    0.213901    0.061227    0.316447    11.00000    0.01387    0.01434 =
         0.01093    0.00460    0.00225    0.00429
N9    3    0.126958    0.164379    0.340516    11.00000    0.01925    0.01954 =
         0.01108    0.00456    0.00322    0.00928
AFIX  43
H9    2    0.119204    0.207212    0.393685    11.00000   -1.20000
AFIX   0
REM H9    2    0.119462    0.205726    0.391311    11.00000    0.03047
C9A   1    0.054888    0.189556    0.268951    11.00000    0.01646    0.01673 =
         0.01263    0.00508    0.00160    0.00570
C10   1   -0.050648    0.278747    0.261125    11.00000    0.02305    0.02284 =
         0.01954    0.00721    0.00420    0.01236
AFIX  43
H10   2   -0.082109    0.335384    0.309929    11.00000   -1.20000
AFIX   0
C11   1   -0.107047    0.280553    0.178905    11.00000    0.02491    0.02575 =
         0.02413    0.01248    0.00264    0.01258
AFIX  43
H11   2   -0.180013    0.338928    0.171159    11.00000   -1.20000
AFIX   0
C12   1   -0.059046    0.197990    0.106272    11.00000    0.02029    0.02466 =
         0.01825    0.01191   -0.00030    0.00543
AFIX  43
H12   2   -0.098191    0.203503    0.050993    11.00000   -1.20000
AFIX   0
C13   1    0.044138    0.109230    0.114483    11.00000    0.01576    0.01840 =
         0.01233    0.00677    0.00023    0.00141
AFIX  43
H13   2    0.075921    0.053600    0.065463    11.00000   -1.20000
AFIX   0
C13A  1    0.100985    0.103091    0.196928    11.00000    0.01286    0.01296 =
         0.01173    0.00498    0.00071    0.00142
C13B  1    0.200068    0.019652    0.227597    11.00000    0.01276    0.01157 =
         0.01077    0.00382    0.00165    0.00156
C13C  1    0.268122   -0.088664    0.172498    11.00000    0.01228    0.01476 =
         0.01104    0.00230    0.00022    0.00238
C14   1   -0.208573    0.610829    0.125469    11.00000    0.02197    0.02013 =
         0.01470    0.00535    0.00399   -0.00140
AFIX  43
H14   2   -0.207344    0.520220    0.122125    11.00000   -1.20000
AFIX   0
C15   1   -0.170213    0.649463    0.059156    11.00000    0.02817    0.03007 =
         0.01612    0.00696    0.00658   -0.00320
AFIX  43
H15   2   -0.143470    0.586063    0.011259    11.00000   -1.20000
AFIX   0
C16   1   -0.171380    0.781965    0.063643    11.00000    0.02788    0.03439 =
         0.02042    0.01494    0.00434   -0.00672
AFIX  43
H16   2   -0.144840    0.810142    0.019003    11.00000   -1.20000
AFIX   0
C17   1   -0.211544    0.872240    0.133706    11.00000    0.02114    0.02376 =
         0.02280    0.01405   -0.00017   -0.00542
AFIX  43
H17   2   -0.212025    0.962525    0.136174    11.00000   -1.20000
AFIX   0
C17A  1   -0.251672    0.835823    0.201399    11.00000    0.01472    0.01740 =
         0.01718    0.00872   -0.00100   -0.00247
C18   1   -0.301786    0.946882    0.269658    11.00000    0.02128    0.01623 =
         0.02269    0.00876   -0.00008    0.00260
AFIX  23
H18A  2   -0.239802    1.030193    0.277473    11.00000   -1.20000
H18B  2   -0.406710    0.957991    0.247119    11.00000   -1.20000
AFIX   0
C19   1   -0.294619    0.931987    0.357347    11.00000    0.01619    0.01431 =
         0.01941    0.00430    0.00134    0.00283
AFIX  23
H19A  2   -0.323322    1.014007    0.396217    11.00000   -1.20000
H19B  2   -0.368754    0.857503    0.352004    11.00000   -1.20000
AFIX   0
N20   3   -0.146012    0.907159    0.396207    11.00000    0.01638    0.01145 =
         0.01692    0.00365   -0.00061    0.00004
AFIX  43
H20   2   -0.074284    0.973684    0.415066    11.00000   -1.20000
AFIX   0
REM H20   2   -0.084407    0.978776    0.429819    11.00000    0.02619
C21   1   -0.111799    0.791811    0.405011    11.00000    0.01484    0.01236 =
         0.01184    0.00300    0.00282    0.00022
S2    5    0.036595    0.781063    0.478923    11.00000    0.01575    0.01377 =
         0.01368    0.00317    0.00024    0.00128
C21A  1   -0.210995    0.674263    0.349223    11.00000    0.01457    0.01138 =
         0.01290    0.00394    0.00209   -0.00014
N22   3   -0.248651    0.575348    0.381346    11.00000    0.01802    0.01221 =
         0.01204    0.00403    0.00206   -0.00098
AFIX  43
H22   2   -0.214027    0.573594    0.433577    11.00000   -1.20000
AFIX   0
REM H22   2   -0.217376    0.572435    0.435061    11.00000    0.03177
C22A  1   -0.348834    0.480393    0.318448    11.00000    0.01500    0.01152 =
         0.01409    0.00344    0.00293    0.00006
C23   1   -0.421923    0.363992    0.322161    11.00000    0.02150    0.01478 =
         0.01885    0.00675    0.00435   -0.00187
AFIX  43
H23   2   -0.404414    0.340006    0.372967    11.00000   -1.20000
AFIX   0
C24   1   -0.520399    0.285961    0.248628    11.00000    0.02261    0.01593 =
         0.02430    0.00606    0.00310   -0.00541
AFIX  43
H24   2   -0.572187    0.206816    0.249025    11.00000   -1.20000
AFIX   0
C25   1   -0.545898    0.321050    0.172905    11.00000    0.01972    0.01659 =
         0.01956    0.00304   -0.00003   -0.00416
AFIX  43
H25   2   -0.614956    0.265397    0.123640    11.00000   -1.20000
AFIX   0
C26   1   -0.472388    0.434811    0.168963    11.00000    0.01629    0.01458 =
         0.01452    0.00320    0.00096   -0.00012
AFIX  43
H26   2   -0.489121    0.456804    0.117420    11.00000   -1.20000
AFIX   0
C26A  1   -0.371786    0.517657    0.243341    11.00000    0.01394    0.01170 =
         0.01339    0.00347    0.00316    0.00056
C26B  1   -0.282023    0.642401    0.263243    11.00000    0.01459    0.01177 =
         0.01228    0.00350    0.00227   -0.00004
C26C  1   -0.249365    0.701805    0.197738    11.00000    0.01461    0.01596 =
         0.01268    0.00606    0.00066   -0.00167
O1    4   -0.156325    0.518438    0.538394    11.00000    0.02849    0.02270 =
         0.02218    0.01203    0.00724    0.00752
AFIX   3
H100  2   -0.108028    0.449763    0.535171    11.00000   -1.20000
AFIX   0
C27   1   -0.276841    0.508476    0.581071    11.00000    0.03430    0.02475 =
         0.03080    0.01412    0.01252    0.00550
AFIX 137
H27A  2   -0.335987    0.421735    0.552510    11.00000   -1.50000
H27B  2   -0.341042    0.579141    0.578733    11.00000   -1.50000
H27C  2   -0.236159    0.517719    0.641244    11.00000   -1.50000

AFIX   0
HKLF 4

REM  chwi360_7_10_P-1 in P-1 #2
REM R1 =  0.0425 for   11272 Fo > 4sig(Fo)  and  0.0554 for all   13634 data
REM    380 parameters refined using      0 restraints

END

WGHT      0.0387      0.6905

REM Instructions for potential hydrogen bonds
HTAB C6 S2_$1
HTAB N7 S1_$2
HTAB N9 S2_$3
HTAB C19 N7_$4
HTAB N20 S2_$5
HTAB N22 O1
HTAB O1 S2_$3

REM Highest difference peak  0.557,  deepest hole -0.441,  1-sigma level  0.064
Q1    1  -0.0992  0.9792  0.4424  11.00000  0.05    0.56
Q2    1   0.3025 -0.0796  0.1401  11.00000  0.05    0.54
Q3    1  -0.2546  0.6778  0.3176  11.00000  0.05    0.51
Q4    1   0.0663  0.1041  0.1552  11.00000  0.05    0.50
Q5    1  -0.3786  0.4196  0.3245  11.00000  0.05    0.49
Q6    1  -0.3797  0.4993  0.2817  11.00000  0.05    0.48
Q7    1  -0.0018  0.1621  0.1137  11.00000  0.05    0.46
Q8    1   0.2092  0.0378  0.2766  11.00000  0.05    0.45
Q9    1  -0.1261  0.8536  0.4013  11.00000  0.05    0.44
Q10   1  -0.2301  0.8450  0.1613  11.00000  0.05    0.43
Q11   1   0.2193 -0.2242  0.2179  11.00000  0.05    0.43
Q12   1  -0.2457  0.6556  0.1582  11.00000  0.05    0.42
Q13   1  -0.1868  0.6391  0.1004  11.00000  0.05    0.42
Q14   1   0.0787  0.1411  0.2334  11.00000  0.05    0.41
Q15   1   0.2623  0.0375  0.3484  11.00000  0.05    0.41
Q16   1   0.2955 -0.2599  0.1572  11.00000  0.05    0.41
Q17   1   0.1640  0.0761  0.2159  11.00000  0.05    0.41
Q18   1  -0.4668  0.3198  0.2803  11.00000  0.05    0.40
Q19   1  -0.2561  0.6842  0.2331  11.00000  0.05    0.40
Q20   1  -0.4995  0.3657  0.1629  11.00000  0.05    0.40
;
_shelx_res_checksum              9296
####################################################################### 
# 
# This file contains crystal structure data downloaded from the 
# Cambridge Structural Database (CSD) hosted by the Cambridge 
# Crystallographic Data Centre (CCDC).
# 
# Full information about CCDC data access policies and citation 
# guidelines are available at http://www.ccdc.cam.ac.uk/access/V1 
# 
# Audit and citation data items may have been added by the CCDC. 
# Please retain this information to preserve the provenance of 
# this file and to allow appropriate attribution of the data. 
# 
#######################################################################

data_chwi685
_database_code_depnum_ccdc_archive 'CCDC 2261962'
loop_
_audit_author_name
_audit_author_address
'Vladimir Arion'
;University of Vienna
Austria
;
_audit_update_record             
;
2023-05-10 deposited with the CCDC.	2023-07-03 downloaded from the CCDC.
;

_audit_creation_method           SHELXL-2014
_chemical_name_systematic        
;
 ?
;
_chemical_name_common            ?
_chemical_melting_point          ?
_chemical_formula_moiety         'C24 H20 Br N5'
_chemical_formula_sum            'C24 H20 Br N5'
_chemical_formula_weight         458.36

loop_
_atom_type_symbol
_atom_type_description
_atom_type_scat_dispersion_real
_atom_type_scat_dispersion_imag
_atom_type_scat_source
C C 0.0033 0.0016 'International Tables Vol C Tables 4.2.6.8 and 6.1.1.4'
H H 0.0000 0.0000 'International Tables Vol C Tables 4.2.6.8 and 6.1.1.4'
Br Br -0.2901 2.4595 'International Tables Vol C Tables 4.2.6.8 and 6.1.1.4'
N N 0.0061 0.0033 'International Tables Vol C Tables 4.2.6.8 and 6.1.1.4'

_space_group_crystal_system      orthorhombic
_space_group_IT_number           33
_space_group_name_H-M_alt        'P n a 21'
_space_group_name_Hall           'P 2c -2n'

_shelx_space_group_comment       
;
The symmetry employed for this shelxl refinement is uniquely defined
by the following loop, which should always be used as a source of
symmetry information in preference to the above space-group names.
They are only intended as comments.
;

loop_
_space_group_symop_operation_xyz
'x, y, z'
'-x, -y, z+1/2'
'-x+1/2, y+1/2, z+1/2'
'x+1/2, -y+1/2, z'

_cell_length_a                   8.0799(3)
_cell_length_b                   15.5637(5)
_cell_length_c                   15.6684(6)
_cell_angle_alpha                90
_cell_angle_beta                 90
_cell_angle_gamma                90
_cell_volume                     1970.35(12)
_cell_formula_units_Z            4
_cell_measurement_temperature    125(2)
_cell_measurement_reflns_used    3461
_cell_measurement_theta_min      2.841
_cell_measurement_theta_max      28.927

_exptl_crystal_description       needle
_exptl_crystal_colour            yellow
_exptl_crystal_density_meas      ?
_exptl_crystal_density_method    ?
_exptl_crystal_density_diffrn    1.545
_exptl_crystal_F_000             936
_exptl_transmission_factor_min   ?
_exptl_transmission_factor_max   ?
_exptl_crystal_size_max          0.370
_exptl_crystal_size_mid          0.028
_exptl_crystal_size_min          0.019
_exptl_absorpt_coefficient_mu    2.109
_shelx_estimated_absorpt_T_min   0.509
_shelx_estimated_absorpt_T_max   0.961
_exptl_absorpt_correction_type   multi-scan
_exptl_absorpt_correction_T_min  0.4749
_exptl_absorpt_correction_T_max  0.6042
_exptl_absorpt_process_details   SADABS

_exptl_special_details           
;
 ?
;

_diffrn_ambient_temperature      125(2)
_diffrn_radiation_wavelength     0.71073
_diffrn_radiation_type           MoK\a
_diffrn_source                   ?
_diffrn_measurement_device_type  'Bruker D8 Venture'
_diffrn_measurement_method       '\f and \w scans'
_diffrn_detector_area_resol_mean ?
_diffrn_reflns_number            11561
_diffrn_reflns_av_unetI/netI     0.0678
_diffrn_reflns_av_R_equivalents  0.0651
_diffrn_reflns_limit_h_min       -10
_diffrn_reflns_limit_h_max       11
_diffrn_reflns_limit_k_min       -20
_diffrn_reflns_limit_k_max       21
_diffrn_reflns_limit_l_min       -22
_diffrn_reflns_limit_l_max       19
_diffrn_reflns_theta_min         2.600
_diffrn_reflns_theta_max         30.049
_diffrn_reflns_theta_full        25.242
_diffrn_measured_fraction_theta_max 0.984
_diffrn_measured_fraction_theta_full 0.995
_diffrn_reflns_Laue_measured_fraction_max 0.984
_diffrn_reflns_Laue_measured_fraction_full 0.995
_diffrn_reflns_point_group_measured_fraction_max 0.782
_diffrn_reflns_point_group_measured_fraction_full 0.903
_reflns_number_total             4521
_reflns_number_gt                3478
_reflns_threshold_expression     'I > 2\s(I)'
_reflns_Friedel_coverage         0.539
_reflns_Friedel_fraction_max     0.567
_reflns_Friedel_fraction_full    0.804

_reflns_special_details          
;
 Reflections were merged by SHELXL according to the crystal
 class for the calculation of statistics and refinement.
 
 _reflns_Friedel_fraction is defined as the number of unique
 Friedel pairs measured divided by the number that would be
 possible theoretically, ignoring centric projections and
 systematic absences.
;

_computing_data_collection       'Bruker APEX2'
_computing_cell_refinement       'SAINT V8.38A (Bruker, 2018)'
_computing_data_reduction        'SAINT V8.38A (Bruker, 2018)'
_computing_structure_solution    'SHELXS-2014 (Sheldrick, 2014)'
_computing_structure_refinement  'SHELXL-2014 (Sheldrick, 2014)'
_computing_molecular_graphics    'Bruker SHELXTL'
_computing_publication_material  'Bruker SHELXTL'

_refine_special_details          
;
 ?
;
_refine_ls_structure_factor_coef Fsqd
_refine_ls_matrix_type           full
_refine_ls_weighting_scheme      calc
_refine_ls_weighting_details     
'w=1/[\s^2^(Fo^2^)+(0.0708P)^2^] where P=(Fo^2^+2Fc^2^)/3'
_atom_sites_solution_primary     ?
_atom_sites_solution_secondary   ?
_atom_sites_solution_hydrogens   mixed
_refine_ls_hydrogen_treatment    constr
_refine_ls_extinction_method     none
_refine_ls_extinction_coef       .
_refine_ls_abs_structure_details 
;
 Classical Flack method preferred over Parsons because s.u. lower.
;
_refine_ls_abs_structure_Flack   -0.016(13)
_chemical_absolute_configuration ?
_refine_ls_number_reflns         4521
_refine_ls_number_parameters     272
_refine_ls_number_restraints     1
_refine_ls_R_factor_all          0.0703
_refine_ls_R_factor_gt           0.0480
_refine_ls_wR_factor_ref         0.1227
_refine_ls_wR_factor_gt          0.1145
_refine_ls_goodness_of_fit_ref   1.014
_refine_ls_restrained_S_all      1.014
_refine_ls_shift/su_max          0.000
_refine_ls_shift/su_mean         0.000

loop_
_atom_site_label
_atom_site_type_symbol
_atom_site_fract_x
_atom_site_fract_y
_atom_site_fract_z
_atom_site_U_iso_or_equiv
_atom_site_adp_type
_atom_site_occupancy
_atom_site_site_symmetry_order
_atom_site_calc_flag
_atom_site_refinement_flags_posn
_atom_site_refinement_flags_adp
_atom_site_refinement_flags_occupancy
_atom_site_disorder_assembly
_atom_site_disorder_group
Br Br 0.58838(6) 0.68148(3) 0.17039(5) 0.02893(16) Uani 1 1 d . . . . .
C1 C 0.2179(6) 0.5703(3) -0.1241(3) 0.0153(10) Uani 1 1 d . . . . .
H1 H 0.2902 0.5346 -0.0920 0.018 Uiso 1 1 calc R U . . .
C2 C 0.2585(6) 0.5909(3) -0.2080(3) 0.0182(10) Uani 1 1 d . . . . .
H2 H 0.3561 0.5686 -0.2335 0.022 Uiso 1 1 calc R U . . .
C3 C 0.1529(7) 0.6454(3) -0.2543(3) 0.0206(11) Uani 1 1 d . . . . .
H3 H 0.1788 0.6603 -0.3115 0.025 Uiso 1 1 calc R U . . .
C4 C 0.0118(7) 0.6770(3) -0.2165(3) 0.0185(10) Uani 1 1 d . . . . .
H4 H -0.0591 0.7134 -0.2486 0.022 Uiso 1 1 calc R U . . .
C4A C -0.0301(7) 0.6571(3) -0.1323(3) 0.0162(10) Uani 1 1 d . . . . .
C5 C -0.1832(6) 0.6918(3) -0.0920(3) 0.0170(10) Uani 1 1 d . . . . .
H5A H -0.2077 0.7490 -0.1166 0.020 Uiso 1 1 calc R U . . .
H5B H -0.1639 0.6993 -0.0301 0.020 Uiso 1 1 calc R U . . .
C6 C -0.3327(6) 0.6330(3) -0.1052(4) 0.0211(11) Uani 1 1 d . . . . .
H6A H -0.4256 0.6550 -0.0702 0.025 Uiso 1 1 calc R U . . .
H6B H -0.3669 0.6364 -0.1657 0.025 Uiso 1 1 calc R U . . .
N7 N -0.3051(5) 0.5423(2) -0.0833(3) 0.0185(9) Uani 1 1 d . . . . .
H7 H -0.3857 0.5143 -0.0973 0.022 Uiso 1 1 d R U . . .
C8 C -0.2620(6) 0.5137(3) -0.0026(3) 0.0162(10) Uani 1 1 d . . . . .
C8A C -0.1075(6) 0.5415(3) 0.0366(3) 0.0150(10) Uani 1 1 d . . . . .
N9 N -0.0822(5) 0.5255(3) 0.1226(3) 0.0181(9) Uani 1 1 d . . . . .
H9 H -0.1557 0.5021 0.1569 0.022 Uiso 1 1 calc R U . . .
C9A C 0.0745(6) 0.5514(3) 0.1469(3) 0.0133(10) Uani 1 1 d . . . . .
C10 C 0.1508(7) 0.5507(3) 0.2260(3) 0.0190(10) Uani 1 1 d . . . . .
H10 H 0.0994 0.5255 0.2745 0.023 Uiso 1 1 calc R U . . .
C11 C 0.3049(7) 0.5884(3) 0.2312(3) 0.0216(11) Uani 1 1 d . . . . .
H11 H 0.3610 0.5900 0.2845 0.026 Uiso 1 1 calc R U . . .
C12 C 0.3797(6) 0.6244(3) 0.1590(4) 0.0198(11) Uani 1 1 d . . . . .
C13 C 0.3084(7) 0.6221(3) 0.0796(3) 0.0181(10) Uani 1 1 d . . . . .
H13 H 0.3633 0.6453 0.0312 0.022 Uiso 1 1 calc R U . . .
C13A C 0.1504(6) 0.5841(3) 0.0725(3) 0.0162(10) Uani 1 1 d . . . . .
N14 N -0.3463(5) 0.4556(3) 0.0394(3) 0.0186(9) Uani 1 1 d . . . . .
C13B C 0.0366(6) 0.5763(3) 0.0030(3) 0.0149(10) Uani 1 1 d . . . . .
C13C C 0.0734(5) 0.6009(3) -0.0862(3) 0.0127(9) Uani 1 1 d . . . . .
N15 N -0.4890(5) 0.4311(2) -0.0061(3) 0.0185(9) Uani 1 1 d . . . . .
C16 C -0.5967(6) 0.3892(3) 0.0390(4) 0.0179(10) Uani 1 1 d . . . . .
C17 C -0.7486(6) 0.3630(3) -0.0086(3) 0.0158(10) Uani 1 1 d . . . . .
N18 N -0.8831(6) 0.3443(3) 0.0392(3) 0.0213(10) Uani 1 1 d . . . . .
C19 C -1.0218(8) 0.3261(3) -0.0021(4) 0.0240(12) Uani 1 1 d . . . . .
H19 H -1.1175 0.3137 0.0309 0.029 Uiso 1 1 calc R U . . .
C20 C -1.0368(8) 0.3240(3) -0.0895(4) 0.0261(13) Uani 1 1 d . . . . .
H20 H -1.1407 0.3127 -0.1156 0.031 Uiso 1 1 calc R U . . .
C21 C -0.8981(7) 0.3385(3) -0.1384(4) 0.0260(12) Uani 1 1 d . . . . .
H21 H -0.9027 0.3345 -0.1988 0.031 Uiso 1 1 calc R U . . .
C22 C -0.7518(7) 0.3590(3) -0.0974(4) 0.0211(11) Uani 1 1 d . . . . .
H22 H -0.6545 0.3702 -0.1295 0.025 Uiso 1 1 calc R U . . .
C23 C -0.5873(6) 0.3697(3) 0.1335(4) 0.0230(11) Uani 1 1 d . . . . .
H23A H -0.5784 0.4236 0.1655 0.035 Uiso 1 1 calc R U . . .
H23B H -0.4899 0.3340 0.1449 0.035 Uiso 1 1 calc R U . . .
H23C H -0.6873 0.3389 0.1512 0.035 Uiso 1 1 calc R U . . .

loop_
_atom_site_aniso_label
_atom_site_aniso_U_11
_atom_site_aniso_U_22
_atom_site_aniso_U_33
_atom_site_aniso_U_23
_atom_site_aniso_U_13
_atom_site_aniso_U_12
Br 0.0185(3) 0.0419(3) 0.0264(3) -0.0026(3) -0.0047(3) -0.0080(2)
C1 0.013(2) 0.014(2) 0.018(2) 0.0005(18) -0.0021(19) -0.0011(18)
C2 0.015(3) 0.019(2) 0.021(2) -0.005(2) 0.001(2) -0.003(2)
C3 0.023(3) 0.024(3) 0.015(2) 0.000(2) -0.001(2) -0.008(2)
C4 0.022(3) 0.017(2) 0.017(3) 0.004(2) -0.002(2) -0.004(2)
C4A 0.016(3) 0.013(2) 0.020(3) 0.000(2) 0.002(2) -0.0020(18)
C5 0.014(3) 0.018(2) 0.020(3) 0.002(2) 0.000(2) -0.0014(18)
C6 0.013(3) 0.021(2) 0.029(3) 0.007(2) -0.001(2) 0.001(2)
N7 0.017(2) 0.020(2) 0.018(2) 0.0038(18) -0.0044(18) -0.0069(17)
C8 0.013(2) 0.019(2) 0.017(2) 0.000(2) 0.001(2) -0.0016(19)
C8A 0.015(3) 0.014(2) 0.016(2) 0.0020(19) 0.0024(19) 0.0016(18)
N9 0.016(2) 0.024(2) 0.014(2) 0.0033(17) 0.0033(18) -0.0006(18)
C9A 0.012(2) 0.015(2) 0.013(2) 0.0003(17) 0.0010(17) -0.0013(18)
C10 0.020(3) 0.025(3) 0.012(2) 0.001(2) -0.001(2) 0.003(2)
C11 0.023(3) 0.027(3) 0.015(2) 0.001(2) -0.002(2) 0.003(2)
C12 0.015(2) 0.024(2) 0.020(3) 0.000(2) 0.000(2) -0.0020(18)
C13 0.016(3) 0.019(2) 0.020(2) -0.001(2) 0.000(2) -0.003(2)
C13A 0.016(3) 0.017(2) 0.016(2) -0.0007(19) 0.001(2) 0.0017(19)
N14 0.014(2) 0.022(2) 0.019(2) 0.0010(18) -0.0017(18) -0.0044(18)
C13B 0.012(2) 0.016(2) 0.017(2) 0.0029(19) 0.0004(19) 0.0004(18)
C13C 0.011(2) 0.014(2) 0.013(2) 0.0000(17) -0.0022(19) -0.0028(17)
N15 0.019(2) 0.018(2) 0.018(2) 0.0020(17) -0.0029(18) -0.0026(17)
C16 0.014(3) 0.017(2) 0.023(3) 0.000(2) -0.003(2) 0.0026(19)
C17 0.015(3) 0.010(2) 0.022(2) 0.002(2) 0.000(2) -0.0001(18)
N18 0.016(2) 0.018(2) 0.029(3) 0.0022(19) 0.0003(19) -0.0017(16)
C19 0.017(3) 0.022(3) 0.033(3) 0.002(2) -0.003(3) -0.002(2)
C20 0.019(3) 0.024(3) 0.036(3) 0.006(2) -0.011(3) -0.007(2)
C21 0.028(3) 0.026(3) 0.023(3) 0.003(2) -0.008(2) -0.001(2)
C22 0.019(3) 0.018(2) 0.025(3) -0.002(2) 0.002(2) 0.001(2)
C23 0.021(3) 0.023(2) 0.025(3) 0.003(2) -0.014(2) -0.005(2)

_geom_special_details            
;
 All esds (except the esd in the dihedral angle between two l.s. planes)
 are estimated using the full covariance matrix.  The cell esds are taken
 into account individually in the estimation of esds in distances, angles
 and torsion angles; correlations between esds in cell parameters are only
 used when they are defined by crystal symmetry.  An approximate (isotropic)
 treatment of cell esds is used for estimating esds involving l.s. planes.
;

loop_
_geom_bond_atom_site_label_1
_geom_bond_atom_site_label_2
_geom_bond_distance
_geom_bond_site_symmetry_2
_geom_bond_publ_flag
Br C12 1.915(5) . ?
C1 C2 1.393(7) . ?
C1 C13C 1.394(7) . ?
C1 H1 0.9500 . ?
C2 C3 1.405(7) . ?
C2 H2 0.9500 . ?
C3 C4 1.375(8) . ?
C3 H3 0.9500 . ?
C4 C4A 1.398(7) . ?
C4 H4 0.9500 . ?
C4A C13C 1.408(7) . ?
C4A C5 1.490(7) . ?
C5 C6 1.529(7) . ?
C5 H5A 0.9900 . ?
C5 H5B 0.9900 . ?
C6 N7 1.471(6) . ?
C6 H6A 0.9900 . ?
C6 H6B 0.9900 . ?
N7 C8 1.384(6) . ?
N7 H7 0.8129 . ?
C8 N14 1.310(6) . ?
C8 C8A 1.457(7) . ?
C8A N9 1.384(6) . ?
C8A C13B 1.388(7) . ?
N9 C9A 1.383(6) . ?
N9 H9 0.8800 . ?
C9A C10 1.384(7) . ?
C9A C13A 1.413(7) . ?
C10 C11 1.379(8) . ?
C10 H10 0.9500 . ?
C11 C12 1.400(8) . ?
C11 H11 0.9500 . ?
C12 C13 1.370(8) . ?
C13 C13A 1.412(7) . ?
C13 H13 0.9500 . ?
C13A C13B 1.429(7) . ?
N14 N15 1.408(6) . ?
C13B C13C 1.480(7) . ?
N15 C16 1.296(7) . ?
C16 C17 1.492(7) . ?
C16 C23 1.513(8) . ?
C17 N18 1.352(7) . ?
C17 C22 1.393(7) . ?
N18 C19 1.325(8) . ?
C19 C20 1.375(9) . ?
C19 H19 0.9500 . ?
C20 C21 1.376(9) . ?
C20 H20 0.9500 . ?
C21 C22 1.382(8) . ?
C21 H21 0.9500 . ?
C22 H22 0.9500 . ?
C23 H23A 0.9800 . ?
C23 H23B 0.9800 . ?
C23 H23C 0.9800 . ?

loop_
_geom_angle_atom_site_label_1
_geom_angle_atom_site_label_2
_geom_angle_atom_site_label_3
_geom_angle
_geom_angle_site_symmetry_1
_geom_angle_site_symmetry_3
_geom_angle_publ_flag
C2 C1 C13C 121.3(5) . . ?
C2 C1 H1 119.3 . . ?
C13C C1 H1 119.3 . . ?
C1 C2 C3 118.9(5) . . ?
C1 C2 H2 120.5 . . ?
C3 C2 H2 120.5 . . ?
C4 C3 C2 119.8(5) . . ?
C4 C3 H3 120.1 . . ?
C2 C3 H3 120.1 . . ?
C3 C4 C4A 121.8(5) . . ?
C3 C4 H4 119.1 . . ?
C4A C4 H4 119.1 . . ?
C4 C4A C13C 118.5(5) . . ?
C4 C4A C5 121.4(5) . . ?
C13C C4A C5 120.1(5) . . ?
C4A C5 C6 112.5(4) . . ?
C4A C5 H5A 109.1 . . ?
C6 C5 H5A 109.1 . . ?
C4A C5 H5B 109.1 . . ?
C6 C5 H5B 109.1 . . ?
H5A C5 H5B 107.8 . . ?
N7 C6 C5 115.0(4) . . ?
N7 C6 H6A 108.5 . . ?
C5 C6 H6A 108.5 . . ?
N7 C6 H6B 108.5 . . ?
C5 C6 H6B 108.5 . . ?
H6A C6 H6B 107.5 . . ?
C8 N7 C6 124.0(4) . . ?
C8 N7 H7 106.1 . . ?
C6 N7 H7 109.2 . . ?
N14 C8 N7 123.3(4) . . ?
N14 C8 C8A 116.0(4) . . ?
N7 C8 C8A 120.4(4) . . ?
N9 C8A C13B 108.4(4) . . ?
N9 C8A C8 118.9(4) . . ?
C13B C8A C8 132.4(5) . . ?
C9A N9 C8A 110.6(4) . . ?
C9A N9 H9 124.7 . . ?
C8A N9 H9 124.7 . . ?
N9 C9A C10 130.8(4) . . ?
N9 C9A C13A 105.9(4) . . ?
C10 C9A C13A 123.3(5) . . ?
C11 C10 C9A 116.9(5) . . ?
C11 C10 H10 121.6 . . ?
C9A C10 H10 121.6 . . ?
C10 C11 C12 120.8(5) . . ?
C10 C11 H11 119.6 . . ?
C12 C11 H11 119.6 . . ?
C13 C12 C11 122.8(5) . . ?
C13 C12 Br 117.8(4) . . ?
C11 C12 Br 119.3(4) . . ?
C12 C13 C13A 117.6(5) . . ?
C12 C13 H13 121.2 . . ?
C13A C13 H13 121.2 . . ?
C13 C13A C9A 118.5(5) . . ?
C13 C13A C13B 132.7(5) . . ?
C9A C13A C13B 108.6(4) . . ?
C8 N14 N15 111.1(4) . . ?
C8A C13B C13A 106.5(4) . . ?
C8A C13B C13C 128.9(4) . . ?
C13A C13B C13C 124.6(4) . . ?
C1 C13C C4A 119.5(5) . . ?
C1 C13C C13B 118.8(4) . . ?
C4A C13C C13B 121.7(4) . . ?
C16 N15 N14 114.3(4) . . ?
N15 C16 C17 114.6(5) . . ?
N15 C16 C23 126.8(5) . . ?
C17 C16 C23 118.4(4) . . ?
N18 C17 C22 121.9(5) . . ?
N18 C17 C16 116.3(5) . . ?
C22 C17 C16 121.8(5) . . ?
C19 N18 C17 117.1(5) . . ?
N18 C19 C20 124.5(6) . . ?
N18 C19 H19 117.8 . . ?
C20 C19 H19 117.8 . . ?
C19 C20 C21 118.5(5) . . ?
C19 C20 H20 120.7 . . ?
C21 C20 H20 120.7 . . ?
C20 C21 C22 118.5(6) . . ?
C20 C21 H21 120.8 . . ?
C22 C21 H21 120.8 . . ?
C21 C22 C17 119.4(5) . . ?
C21 C22 H22 120.3 . . ?
C17 C22 H22 120.3 . . ?
C16 C23 H23A 109.5 . . ?
C16 C23 H23B 109.5 . . ?
H23A C23 H23B 109.5 . . ?
C16 C23 H23C 109.5 . . ?
H23A C23 H23C 109.5 . . ?
H23B C23 H23C 109.5 . . ?

loop_
_geom_torsion_atom_site_label_1
_geom_torsion_atom_site_label_2
_geom_torsion_atom_site_label_3
_geom_torsion_atom_site_label_4
_geom_torsion
_geom_torsion_site_symmetry_1
_geom_torsion_site_symmetry_2
_geom_torsion_site_symmetry_3
_geom_torsion_site_symmetry_4
_geom_torsion_publ_flag
C13C C1 C2 C3 1.5(7) . . . . ?
C1 C2 C3 C4 -0.2(7) . . . . ?
C2 C3 C4 C4A 0.5(8) . . . . ?
C3 C4 C4A C13C -2.0(7) . . . . ?
C3 C4 C4A C5 180.0(5) . . . . ?
C4 C4A C5 C6 89.8(6) . . . . ?
C13C C4A C5 C6 -88.2(6) . . . . ?
C4A C5 C6 N7 50.1(7) . . . . ?
C5 C6 N7 C8 60.7(7) . . . . ?
C6 N7 C8 N14 124.7(5) . . . . ?
C6 N7 C8 C8A -61.6(7) . . . . ?
N14 C8 C8A N9 -17.9(7) . . . . ?
N7 C8 C8A N9 167.9(4) . . . . ?
N14 C8 C8A C13B 154.8(5) . . . . ?
N7 C8 C8A C13B -19.4(8) . . . . ?
C13B C8A N9 C9A 1.8(5) . . . . ?
C8 C8A N9 C9A 176.1(4) . . . . ?
C8A N9 C9A C10 177.4(5) . . . . ?
C8A N9 C9A C13A -0.6(5) . . . . ?
N9 C9A C10 C11 -174.3(5) . . . . ?
C13A C9A C10 C11 3.5(8) . . . . ?
C9A C10 C11 C12 -0.8(8) . . . . ?
C10 C11 C12 C13 -2.1(8) . . . . ?
C10 C11 C12 Br 176.7(4) . . . . ?
C11 C12 C13 C13A 2.1(8) . . . . ?
Br C12 C13 C13A -176.6(4) . . . . ?
C12 C13 C13A C9A 0.5(7) . . . . ?
C12 C13 C13A C13B 174.7(5) . . . . ?
N9 C9A C13A C13 174.8(5) . . . . ?
C10 C9A C13A C13 -3.4(8) . . . . ?
N9 C9A C13A C13B -0.7(5) . . . . ?
C10 C9A C13A C13B -178.9(5) . . . . ?
N7 C8 N14 N15 -3.6(7) . . . . ?
C8A C8 N14 N15 -177.5(4) . . . . ?
N9 C8A C13B C13A -2.1(5) . . . . ?
C8 C8A C13B C13A -175.4(5) . . . . ?
N9 C8A C13B C13C 177.4(5) . . . . ?
C8 C8A C13B C13C 4.1(9) . . . . ?
C13 C13A C13B C8A -172.9(5) . . . . ?
C9A C13A C13B C8A 1.8(5) . . . . ?
C13 C13A C13B C13C 7.6(9) . . . . ?
C9A C13A C13B C13C -177.8(4) . . . . ?
C2 C1 C13C C4A -3.0(7) . . . . ?
C2 C1 C13C C13B 179.7(4) . . . . ?
C4 C4A C13C C1 3.2(7) . . . . ?
C5 C4A C13C C1 -178.7(4) . . . . ?
C4 C4A C13C C13B -179.6(4) . . . . ?
C5 C4A C13C C13B -1.5(7) . . . . ?
C8A C13B C13C C1 -129.0(5) . . . . ?
C13A C13B C13C C1 50.4(7) . . . . ?
C8A C13B C13C C4A 53.8(7) . . . . ?
C13A C13B C13C C4A -126.8(5) . . . . ?
C8 N14 N15 C16 -165.2(4) . . . . ?
N14 N15 C16 C17 179.9(4) . . . . ?
N14 N15 C16 C23 3.7(7) . . . . ?
N15 C16 C17 N18 -159.9(4) . . . . ?
C23 C16 C17 N18 16.6(6) . . . . ?
N15 C16 C17 C22 19.5(7) . . . . ?
C23 C16 C17 C22 -163.9(5) . . . . ?
C22 C17 N18 C19 -3.5(7) . . . . ?
C16 C17 N18 C19 176.0(4) . . . . ?
C17 N18 C19 C20 0.9(8) . . . . ?
N18 C19 C20 C21 2.5(8) . . . . ?
C19 C20 C21 C22 -3.3(8) . . . . ?
C20 C21 C22 C17 1.0(8) . . . . ?
N18 C17 C22 C21 2.6(8) . . . . ?
C16 C17 C22 C21 -176.8(5) . . . . ?

loop_
_geom_hbond_atom_site_label_D
_geom_hbond_atom_site_label_H
_geom_hbond_atom_site_label_A
_geom_hbond_distance_DH
_geom_hbond_distance_HA
_geom_hbond_distance_DA
_geom_hbond_angle_DHA
_geom_hbond_site_symmetry_A
N7 H7 N15 0.81 2.10 2.582(6) 117.6 .

_refine_diff_density_max         0.566
_refine_diff_density_min         -0.672
_refine_diff_density_rms         0.088

_shelxl_version_number           2014-3

_shelx_res_file                  
;
TITL ChWi685_Pna21 in Pna21 #33
CELL 0.71073 8.0799 15.5637 15.6684 90 90 90
ZERR 4 0.0003 0.0005 0.0006 0 0 0
LATT -1
SYMM -X,-Y,0.5+Z
SYMM 0.5-X,0.5+Y,0.5+Z
SYMM 0.5+X,0.5-Y,+Z
SFAC C H Br N
UNIT 96 80 4 20

L.S. 20
ACTA
PLAN  10
SIZE 0.019 0.028 0.37
TEMP -148.15
CONF
fmap 2 53
BOND $H
HTAB
HTAB N7 N15
WGHT    0.070800
FVAR       0.14542
BR    3    0.588384    0.681476    0.170390    11.00000    0.01848    0.04190 =
         0.02640   -0.00263   -0.00468   -0.00802
C1    1    0.217904    0.570261   -0.124058    11.00000    0.01342    0.01405 =
         0.01843    0.00046   -0.00205   -0.00111
AFIX  43
H1    2    0.290193    0.534583   -0.091956    11.00000   -1.20000
AFIX   0
C2    1    0.258548    0.590922   -0.207969    11.00000    0.01499    0.01920 =
         0.02055   -0.00480    0.00119   -0.00272
AFIX  43
H2    2    0.356143    0.568568   -0.233469    11.00000   -1.20000
AFIX   0
C3    1    0.152874    0.645352   -0.254275    11.00000    0.02298    0.02434 =
         0.01456   -0.00010   -0.00098   -0.00837
AFIX  43
H3    2    0.178780    0.660272   -0.311529    11.00000   -1.20000
AFIX   0
C4    1    0.011805    0.676995   -0.216519    11.00000    0.02152    0.01659 =
         0.01734    0.00360   -0.00250   -0.00424
AFIX  43
H4    2   -0.059147    0.713407   -0.248602    11.00000   -1.20000
AFIX   0
C4A   1   -0.030063    0.657068   -0.132261    11.00000    0.01566    0.01272 =
         0.02033    0.00036    0.00189   -0.00196
C5    1   -0.183218    0.691752   -0.092006    11.00000    0.01353    0.01752 =
         0.02007    0.00209    0.00022   -0.00138
AFIX  23
H5A   2   -0.207721    0.748955   -0.116582    11.00000   -1.20000
H5B   2   -0.163941    0.699279   -0.030058    11.00000   -1.20000
AFIX   0
C6    1   -0.332712    0.633030   -0.105154    11.00000    0.01310    0.02109 =
         0.02900    0.00664   -0.00090    0.00107
AFIX  23
H6A   2   -0.425551    0.655010   -0.070174    11.00000   -1.20000
H6B   2   -0.366880    0.636440   -0.165738    11.00000   -1.20000
AFIX   0
N7    4   -0.305129    0.542279   -0.083252    11.00000    0.01745    0.01995 =
         0.01798    0.00378   -0.00438   -0.00694
AFIX   3
H7    2   -0.385679    0.514349   -0.097272    11.00000   -1.20000
AFIX   0
C8    1   -0.261968    0.513711   -0.002648    11.00000    0.01262    0.01898 =
         0.01707    0.00015    0.00110   -0.00157
C8A   1   -0.107509    0.541537    0.036639    11.00000    0.01463    0.01399 =
         0.01631    0.00205    0.00239    0.00157
N9    4   -0.082226    0.525490    0.122564    11.00000    0.01620    0.02368 =
         0.01435    0.00335    0.00328   -0.00062
AFIX  43
H9    2   -0.155700    0.502086    0.156891    11.00000   -1.20000
AFIX   0
C9A   1    0.074528    0.551351    0.146949    11.00000    0.01225    0.01521 =
         0.01254    0.00030    0.00102   -0.00129
C10   1    0.150836    0.550730    0.226017    11.00000    0.01986    0.02466 =
         0.01237    0.00068   -0.00118    0.00305
AFIX  43
H10   2    0.099440    0.525516    0.274457    11.00000   -1.20000
AFIX   0
C11   1    0.304914    0.588408    0.231208    11.00000    0.02273    0.02746 =
         0.01463    0.00133   -0.00233    0.00292
AFIX  43
H11   2    0.361046    0.589984    0.284461    11.00000   -1.20000
AFIX   0
C12   1    0.379673    0.624379    0.158951    11.00000    0.01461    0.02425 =
         0.02049    0.00030    0.00032   -0.00201
C13   1    0.308398    0.622133    0.079646    11.00000    0.01568    0.01908 =
         0.01959   -0.00129   -0.00018   -0.00292
AFIX  43
H13   2    0.363304    0.645341    0.031241    11.00000   -1.20000
AFIX   0
C13A  1    0.150357    0.584070    0.072460    11.00000    0.01587    0.01721 =
         0.01563   -0.00073    0.00060    0.00173
N14   4   -0.346316    0.455581    0.039360    11.00000    0.01442    0.02193 =
         0.01943    0.00103   -0.00168   -0.00439
C13B  1    0.036630    0.576261    0.003011    11.00000    0.01176    0.01585 =
         0.01714    0.00292    0.00037    0.00043
C13C  1    0.073360    0.600856   -0.086230    11.00000    0.01101    0.01429 =
         0.01286    0.00003   -0.00220   -0.00279
N15   4   -0.488998    0.431054   -0.006058    11.00000    0.01860    0.01836 =
         0.01847    0.00196   -0.00290   -0.00262
C16   1   -0.596724    0.389181    0.038998    11.00000    0.01381    0.01677 =
         0.02300    0.00020   -0.00308    0.00263
C17   1   -0.748565    0.363048   -0.008606    11.00000    0.01534    0.01034 =
         0.02186    0.00246   -0.00018   -0.00010
N18   4   -0.883054    0.344312    0.039197    11.00000    0.01600    0.01847 =
         0.02929    0.00224    0.00032   -0.00168
C19   1   -1.021828    0.326123   -0.002135    11.00000    0.01734    0.02156 =
         0.03301    0.00158   -0.00295   -0.00243
AFIX  43
H19   2   -1.117502    0.313726    0.030886    11.00000   -1.20000
AFIX   0
C20   1   -1.036827    0.323964   -0.089523    11.00000    0.01865    0.02374 =
         0.03579    0.00558   -0.01111   -0.00701
AFIX  43
H20   2   -1.140719    0.312705   -0.115616    11.00000   -1.20000
AFIX   0
C21   1   -0.898083    0.338468   -0.138352    11.00000    0.02834    0.02641 =
         0.02334    0.00255   -0.00788   -0.00121
AFIX  43
H21   2   -0.902714    0.334478   -0.198807    11.00000   -1.20000
AFIX   0
C22   1   -0.751832    0.358974   -0.097409    11.00000    0.01944    0.01843 =
         0.02545   -0.00162    0.00158    0.00085
AFIX  43
H22   2   -0.654456    0.370185   -0.129513    11.00000   -1.20000
AFIX   0
C23   1   -0.587252    0.369728    0.133457    11.00000    0.02095    0.02290 =
         0.02520    0.00259   -0.01399   -0.00462
AFIX 137
H23A  2   -0.578428    0.423622    0.165481    11.00000   -1.50000
H23B  2   -0.489865    0.334011    0.144911    11.00000   -1.50000
H23C  2   -0.687326    0.338949    0.151180    11.00000   -1.50000

AFIX   0
HKLF 4

REM  ChWi685_Pna21 in Pna21 #33
REM R1 =  0.0480 for    3478 Fo > 4sig(Fo)  and  0.0703 for all    4521 data
REM    272 parameters refined using      1 restraints

END

WGHT      0.0708      0.0000

REM Instructions for potential hydrogen bonds
HTAB N7 N15

REM Highest difference peak  0.566,  deepest hole -0.672,  1-sigma level  0.088
Q1    1   0.6041  0.6246  0.1736  11.00000  0.05    0.57
Q2    1  -0.6185  0.3429  0.1647  11.00000  0.05    0.39
Q3    1   0.4803  0.5865  0.3149  11.00000  0.05    0.39
Q4    1  -0.2051  0.6371 -0.2399  11.00000  0.05    0.37
Q5    1   0.0900  0.4824  0.1788  11.00000  0.05    0.34
Q6    1   0.6987  0.6773  0.1254  11.00000  0.05    0.34
Q7    1   0.7260  0.6932  0.1329  11.00000  0.05    0.34
Q8    1   0.0454  0.6399 -0.1005  11.00000  0.05    0.33
Q9    1   0.7161  0.6480  0.2027  11.00000  0.05    0.32
Q10   1  -0.0999  0.6754 -0.0788  11.00000  0.05    0.32
;
_shelx_res_checksum              92556
####################################################################### 
# 
# This file contains crystal structure data downloaded from the 
# Cambridge Structural Database (CSD) hosted by the Cambridge 
# Crystallographic Data Centre (CCDC).
# 
# Full information about CCDC data access policies and citation 
# guidelines are available at http://www.ccdc.cam.ac.uk/access/V1 
# 
# Audit and citation data items may have been added by the CCDC. 
# Please retain this information to preserve the provenance of 
# this file and to allow appropriate attribution of the data. 
# 
#######################################################################

data_chwi1084
_database_code_depnum_ccdc_archive 'CCDC 2261963'
loop_
_audit_author_name
_audit_author_address
'Vladimir Arion'
;University of Vienna
Austria
;
_audit_update_record             
;
2023-05-10 deposited with the CCDC.	2023-07-03 downloaded from the CCDC.
;

_audit_creation_method           SHELXL-2014
_chemical_name_systematic        
;
 ?
;
_chemical_name_common            ?
_chemical_melting_point          ?
_chemical_formula_moiety         'C21 H21 Br N2 O2, C18 H15 Br N2 O'
_chemical_formula_sum            'C39 H36 Br2 N4 O3'
_chemical_formula_weight         768.54

loop_
_atom_type_symbol
_atom_type_description
_atom_type_scat_dispersion_real
_atom_type_scat_dispersion_imag
_atom_type_scat_source
C C 0.0033 0.0016 'International Tables Vol C Tables 4.2.6.8 and 6.1.1.4'
H H 0.0000 0.0000 'International Tables Vol C Tables 4.2.6.8 and 6.1.1.4'
Br Br -0.2901 2.4595 'International Tables Vol C Tables 4.2.6.8 and 6.1.1.4'
N N 0.0061 0.0033 'International Tables Vol C Tables 4.2.6.8 and 6.1.1.4'
O O 0.0106 0.0060 'International Tables Vol C Tables 4.2.6.8 and 6.1.1.4'

_space_group_crystal_system      monoclinic
_space_group_IT_number           14
_space_group_name_H-M_alt        'P 21/c'
_space_group_name_Hall           '-P 2ybc'

_shelx_space_group_comment       
;
The symmetry employed for this shelxl refinement is uniquely defined
by the following loop, which should always be used as a source of
symmetry information in preference to the above space-group names.
They are only intended as comments.
;

loop_
_space_group_symop_operation_xyz
'x, y, z'
'-x, y+1/2, -z+1/2'
'-x, -y, -z'
'x, -y-1/2, z-1/2'

_cell_length_a                   11.5688(12)
_cell_length_b                   10.8490(10)
_cell_length_c                   27.689(5)
_cell_angle_alpha                90
_cell_angle_beta                 99.143(11)
_cell_angle_gamma                90
_cell_volume                     3431.1(7)
_cell_formula_units_Z            4
_cell_measurement_temperature    100(2)
_cell_measurement_reflns_used    39441
_cell_measurement_theta_min      1.49
_cell_measurement_theta_max      30.61

_exptl_crystal_description       block
_exptl_crystal_colour            colourless
_exptl_crystal_density_meas      ?
_exptl_crystal_density_method    ?
_exptl_crystal_density_diffrn    1.488
_exptl_crystal_F_000             1568
_exptl_transmission_factor_min   ?
_exptl_transmission_factor_max   ?
_exptl_crystal_size_max          1.000
_exptl_crystal_size_mid          0.600
_exptl_crystal_size_min          0.300
_exptl_absorpt_coefficient_mu    2.407
_shelx_estimated_absorpt_T_min   0.197
_shelx_estimated_absorpt_T_max   0.532
_exptl_absorpt_correction_type   multi-scan
_exptl_absorpt_correction_T_min  0.0125
_exptl_absorpt_correction_T_max  0.0244
_exptl_absorpt_process_details   SADABS

_exptl_special_details           
;
 ?
;

_diffrn_ambient_temperature      100(2)
_diffrn_radiation_wavelength     0.71073
_diffrn_radiation_type           MoK\a
_diffrn_source                   ?
_diffrn_measurement_device_type  'STOE STADIVARI'
_diffrn_measurement_method       'rotation method, \w scans'
_diffrn_detector_area_resol_mean ?
_diffrn_reflns_number            32811
_diffrn_reflns_av_unetI/netI     0.1594
_diffrn_reflns_av_R_equivalents  0.1043
_diffrn_reflns_limit_h_min       -14
_diffrn_reflns_limit_h_max       14
_diffrn_reflns_limit_k_min       -13
_diffrn_reflns_limit_k_max       13
_diffrn_reflns_limit_l_min       -33
_diffrn_reflns_limit_l_max       33
_diffrn_reflns_theta_min         1.783
_diffrn_reflns_theta_max         25.681
_diffrn_reflns_theta_full        25.242
_diffrn_measured_fraction_theta_max 0.996
_diffrn_measured_fraction_theta_full 0.996
_diffrn_reflns_Laue_measured_fraction_max 0.996
_diffrn_reflns_Laue_measured_fraction_full 0.996
_diffrn_reflns_point_group_measured_fraction_max 0.996
_diffrn_reflns_point_group_measured_fraction_full 0.996
_reflns_number_total             6485
_reflns_number_gt                3111
_reflns_threshold_expression     'I > 2\s(I)'
_reflns_Friedel_coverage         0.000
_reflns_Friedel_fraction_max     .
_reflns_Friedel_fraction_full    .

_reflns_special_details          
;
 Reflections were merged by SHELXL according to the crystal
 class for the calculation of statistics and refinement.
 
 _reflns_Friedel_fraction is defined as the number of unique
 Friedel pairs measured divided by the number that would be
 possible theoretically, ignoring centric projections and
 systematic absences.
;

_computing_data_collection       'X-Area Pilatus3_SV 1.31.170.0 (STOE, 2020)'
_computing_cell_refinement       'X-Area Recipe 1.36.0-0 (STOE, 2020)'
_computing_data_reduction        
'X-Area Integrate 1.78.3.0; X-Area LANA 1.83.8.0 (STOE, 2020)'
_computing_structure_solution    'SHELXS-2014 (Sheldrick, 2014)'
_computing_structure_refinement  'SHELXL-2014 (Sheldrick, 2014)'
_computing_molecular_graphics    'Bruker SHELXTL'
_computing_publication_material  'Bruker SHELXTL'

_refine_special_details          
;
 ?
;
_refine_ls_structure_factor_coef Fsqd
_refine_ls_matrix_type           full
_refine_ls_weighting_scheme      calc
_refine_ls_weighting_details     
'w=1/[\s^2^(Fo^2^)+(0.0742P)^2^] where P=(Fo^2^+2Fc^2^)/3'
_atom_sites_solution_primary     ?
_atom_sites_solution_secondary   ?
_atom_sites_solution_hydrogens   geom
_refine_ls_hydrogen_treatment    constr
_refine_ls_extinction_method     none
_refine_ls_extinction_coef       .
_refine_ls_number_reflns         6485
_refine_ls_number_parameters     434
_refine_ls_number_restraints     0
_refine_ls_R_factor_all          0.1491
_refine_ls_R_factor_gt           0.0570
_refine_ls_wR_factor_ref         0.1510
_refine_ls_wR_factor_gt          0.1195
_refine_ls_goodness_of_fit_ref   0.907
_refine_ls_restrained_S_all      0.907
_refine_ls_shift/su_max          0.001
_refine_ls_shift/su_mean         0.000

loop_
_atom_site_label
_atom_site_type_symbol
_atom_site_fract_x
_atom_site_fract_y
_atom_site_fract_z
_atom_site_U_iso_or_equiv
_atom_site_adp_type
_atom_site_occupancy
_atom_site_site_symmetry_order
_atom_site_calc_flag
_atom_site_refinement_flags_posn
_atom_site_refinement_flags_adp
_atom_site_refinement_flags_occupancy
_atom_site_disorder_assembly
_atom_site_disorder_group
Br1 Br 0.31919(6) 0.15606(6) 0.48132(3) 0.0302(2) Uani 1 1 d . . . . .
Br2 Br 0.80556(6) 1.09024(6) 0.61567(3) 0.0382(2) Uani 1 1 d . . . . .
N30 N 0.6810(4) 0.6920(4) 0.74860(19) 0.0237(13) Uani 1 1 d . . . . .
O4 O 0.5866(3) 0.4328(4) 0.73753(16) 0.0285(11) Uani 1 1 d . . . . .
N10 N 0.4530(4) 0.4999(4) 0.64928(19) 0.0224(12) Uani 1 1 d . . . . .
H10 H 0.5038 0.4965 0.6765 0.027 Uiso 1 1 calc R U . . .
C21 C 0.7187(5) 0.5265(5) 0.6029(2) 0.0225(15) Uani 1 1 d . . . . .
H21 H 0.6480 0.5727 0.5979 0.027 Uiso 1 1 calc R U . . .
O36 O 0.6905(3) 0.6220(3) 0.82973(16) 0.0263(11) Uani 1 1 d . . . . .
C30A C 0.7059(5) 0.7967(5) 0.7231(2) 0.0187(14) Uani 1 1 d . . . . .
C12 C 0.4625(5) 0.2312(5) 0.5691(2) 0.0242(16) Uani 1 1 d . . . . .
H12 H 0.5032 0.1568 0.5650 0.029 Uiso 1 1 calc R U . . .
C14 C 0.3102(5) 0.3746(5) 0.5370(2) 0.0204(15) Uani 1 1 d . . . . .
H14 H 0.2465 0.3965 0.5124 0.024 Uiso 1 1 calc R U . . .
C10A C 0.4374(5) 0.4125(5) 0.6134(2) 0.0212(15) Uani 1 1 d . . . . .
C29 C 0.6914(6) 0.4632(5) 0.7402(2) 0.0240(15) Uani 1 1 d . . . . .
O14 O 0.3134(4) 0.6725(4) 0.70688(16) 0.0318(12) Uani 1 1 d . . . . .
N28 N 0.7791(4) 0.3862(4) 0.75512(19) 0.0247(13) Uani 1 1 d . . . . .
H28 H 0.7622 0.3071 0.7543 0.030 Uiso 1 1 calc R U . . .
C14B C 0.3084(5) 0.5712(5) 0.5912(2) 0.0226(15) Uani 1 1 d . . . . .
C34C C 0.7980(5) 0.5421(5) 0.6464(2) 0.0236(15) Uani 1 1 d . . . . .
C22 C 0.7420(6) 0.4446(5) 0.5671(2) 0.0289(17) Uani 1 1 d . . . . .
H22 H 0.6868 0.4336 0.5382 0.035 Uiso 1 1 calc R U . . .
C11 C 0.4978(5) 0.3030(5) 0.6098(2) 0.0210(15) Uani 1 1 d . . . . .
H11 H 0.5607 0.2787 0.6343 0.025 Uiso 1 1 calc R U . . .
C35 C 0.6236(5) 0.6854(6) 0.7914(2) 0.0292(17) Uani 1 1 d . . . . .
H35A H 0.6086 0.7700 0.8023 0.035 Uiso 1 1 calc R U . . .
H35B H 0.5471 0.6435 0.7826 0.035 Uiso 1 1 calc R U . . .
C34B C 0.7650(5) 0.6253(5) 0.6843(2) 0.0193(14) Uani 1 1 d . . . . .
C24A C 0.9039(5) 0.4750(5) 0.6539(2) 0.0204(15) Uani 1 1 d . . . . .
C34A C 0.7562(5) 0.7576(5) 0.6822(2) 0.0191(14) Uani 1 1 d . . . . .
C13 C 0.3687(5) 0.2653(5) 0.5339(2) 0.0211(15) Uani 1 1 d . . . . .
C14A C 0.3455(5) 0.4525(5) 0.5764(2) 0.0176(14) Uani 1 1 d . . . . .
C9A C 0.3747(5) 0.5950(5) 0.6355(2) 0.0224(15) Uani 1 1 d . . . . .
N8 N 0.3966(4) 0.8074(4) 0.66004(19) 0.0273(14) Uani 1 1 d . . . . .
H8 H 0.3721 0.8690 0.6764 0.033 Uiso 1 1 calc R U . . .
C23 C 0.8451(6) 0.3797(5) 0.5738(3) 0.0298(17) Uani 1 1 d . . . . .
H23 H 0.8623 0.3246 0.5492 0.036 Uiso 1 1 calc R U . . .
C27 C 0.9006(5) 0.4197(6) 0.7727(2) 0.0262(16) Uani 1 1 d . . . . .
H27A H 0.9264 0.3759 0.8039 0.031 Uiso 1 1 calc R U . . .
H27B H 0.9036 0.5091 0.7799 0.031 Uiso 1 1 calc R U . . .
C7 C 0.4723(5) 0.8393(5) 0.6244(2) 0.0257(16) Uani 1 1 d . . . . .
H7A H 0.5142 0.7639 0.6168 0.031 Uiso 1 1 calc R U . . .
H7B H 0.5319 0.8987 0.6398 0.031 Uiso 1 1 calc R U . . .
C24 C 0.9245(5) 0.3954(5) 0.6169(3) 0.0279(17) Uani 1 1 d . . . . .
H24 H 0.9955 0.3499 0.6211 0.033 Uiso 1 1 calc R U . . .
C38 C 0.8521(5) 0.6160(6) 0.8946(2) 0.0359(18) Uani 1 1 d . . . . .
H38A H 0.8694 0.5333 0.8834 0.054 Uiso 1 1 calc R U . . .
H38B H 0.8013 0.6093 0.9197 0.054 Uiso 1 1 calc R U . . .
H38C H 0.9253 0.6571 0.9085 0.054 Uiso 1 1 calc R U . . .
C26 C 0.9875(5) 0.3923(6) 0.7387(2) 0.0279(17) Uani 1 1 d . . . . .
H26A H 0.9669 0.3121 0.7225 0.033 Uiso 1 1 calc R U . . .
H26B H 1.0663 0.3836 0.7585 0.033 Uiso 1 1 calc R U . . .
C37 C 0.7911(5) 0.6898(6) 0.8522(2) 0.0281(17) Uani 1 1 d . . . . .
H37A H 0.7669 0.7708 0.8637 0.034 Uiso 1 1 calc R U . . .
H37B H 0.8447 0.7043 0.8282 0.034 Uiso 1 1 calc R U . . .
C25 C 0.9938(5) 0.4895(6) 0.6991(2) 0.0260(16) Uani 1 1 d . . . . .
H25A H 0.9843 0.5720 0.7132 0.031 Uiso 1 1 calc R U . . .
H25B H 1.0726 0.4865 0.6895 0.031 Uiso 1 1 calc R U . . .
C29A C 0.7191(5) 0.5903(5) 0.7250(2) 0.0223(15) Uani 1 1 d . . . . .
C34 C 0.7884(5) 0.8444(5) 0.6502(2) 0.0205(14) Uani 1 1 d . . . . .
H34 H 0.8233 0.8203 0.6228 0.025 Uiso 1 1 calc R U . . .
C33 C 0.7682(5) 0.9669(6) 0.6593(2) 0.0240(15) Uani 1 1 d . . . . .
C31 C 0.6870(5) 0.9204(6) 0.7321(2) 0.0248(15) Uani 1 1 d . . . . .
H31 H 0.6520 0.9456 0.7593 0.030 Uiso 1 1 calc R U . . .
C6 C 0.4110(5) 0.8946(5) 0.5764(2) 0.0200(15) Uani 1 1 d . . . . .
H6A H 0.4698 0.9418 0.5616 0.024 Uiso 1 1 calc R U . . .
H6B H 0.3519 0.9542 0.5842 0.024 Uiso 1 1 calc R U . . .
C14C C 0.2111(5) 0.6491(5) 0.5673(2) 0.0228(15) Uani 1 1 d . . . . .
C1 C 0.0961(5) 0.6129(5) 0.5702(2) 0.0262(16) Uani 1 1 d . . . . .
H1 H 0.0824 0.5359 0.5847 0.031 Uiso 1 1 calc R U . . .
C5 C 0.3502(5) 0.8054(5) 0.5378(2) 0.0260(16) Uani 1 1 d . . . . .
H5A H 0.3429 0.8458 0.5054 0.031 Uiso 1 1 calc R U . . .
H5B H 0.4009 0.7321 0.5370 0.031 Uiso 1 1 calc R U . . .
C4A C 0.2297(5) 0.7622(5) 0.5455(2) 0.0200(15) Uani 1 1 d . . . . .
C4 C 0.1326(5) 0.8354(6) 0.5278(2) 0.0284(16) Uani 1 1 d . . . . .
H4 H 0.1444 0.9121 0.5127 0.034 Uiso 1 1 calc R U . . .
C2 C 0.0028(5) 0.6871(6) 0.5523(3) 0.0332(18) Uani 1 1 d . . . . .
H2 H -0.0746 0.6609 0.5543 0.040 Uiso 1 1 calc R U . . .
C3 C 0.0207(5) 0.7990(6) 0.5315(2) 0.0310(17) Uani 1 1 d . . . . .
H3 H -0.0439 0.8508 0.5197 0.037 Uiso 1 1 calc R U . . .
C9 C 0.3605(5) 0.6950(5) 0.6705(2) 0.0219(15) Uani 1 1 d . . . . .
C32 C 0.7208(5) 1.0048(5) 0.7001(2) 0.0256(16) Uani 1 1 d . . . . .
H32 H 0.7118 1.0903 0.7059 0.031 Uiso 1 1 calc R U . . .

loop_
_atom_site_aniso_label
_atom_site_aniso_U_11
_atom_site_aniso_U_22
_atom_site_aniso_U_33
_atom_site_aniso_U_23
_atom_site_aniso_U_13
_atom_site_aniso_U_12
Br1 0.0288(4) 0.0256(4) 0.0372(4) -0.0071(3) 0.0081(3) 0.0007(3)
Br2 0.0450(5) 0.0220(4) 0.0506(5) 0.0080(4) 0.0170(4) -0.0040(4)
N30 0.021(3) 0.021(3) 0.032(4) 0.002(3) 0.014(3) 0.003(2)
O4 0.012(2) 0.032(3) 0.041(3) 0.012(2) 0.003(2) -0.004(2)
N10 0.019(3) 0.020(3) 0.027(3) 0.004(3) 0.003(3) -0.001(2)
C21 0.020(4) 0.014(3) 0.035(4) 0.009(3) 0.010(3) -0.006(3)
O36 0.023(2) 0.026(3) 0.032(3) 0.002(2) 0.010(2) 0.001(2)
C30A 0.017(3) 0.017(3) 0.021(4) 0.009(3) 0.001(3) 0.000(3)
C12 0.020(4) 0.017(3) 0.040(5) 0.002(3) 0.017(3) 0.003(3)
C14 0.014(3) 0.020(4) 0.029(4) 0.008(3) 0.009(3) 0.000(3)
C10A 0.021(3) 0.009(3) 0.035(4) -0.003(3) 0.009(3) 0.001(3)
C29 0.030(4) 0.019(3) 0.026(4) 0.001(3) 0.012(3) 0.004(3)
O14 0.046(3) 0.021(2) 0.032(3) 0.005(2) 0.020(2) 0.000(2)
N28 0.017(3) 0.016(3) 0.040(4) 0.003(3) 0.002(3) 0.000(2)
C14B 0.016(3) 0.018(4) 0.035(4) 0.002(3) 0.007(3) 0.001(3)
C34C 0.026(4) 0.014(3) 0.032(4) 0.002(3) 0.008(3) -0.004(3)
C22 0.043(4) 0.022(4) 0.022(4) 0.004(3) 0.006(3) -0.009(3)
C11 0.020(3) 0.015(3) 0.028(4) 0.003(3) 0.004(3) -0.001(3)
C35 0.025(4) 0.034(4) 0.031(4) -0.002(3) 0.011(3) 0.006(3)
C34B 0.020(3) 0.024(4) 0.016(4) -0.004(3) 0.007(3) -0.002(3)
C24A 0.023(4) 0.015(3) 0.026(4) 0.002(3) 0.012(3) 0.003(3)
C34A 0.021(3) 0.019(3) 0.017(4) -0.001(3) 0.005(3) -0.001(3)
C13 0.031(4) 0.015(3) 0.020(4) 0.002(3) 0.012(3) -0.004(3)
C14A 0.014(3) 0.015(3) 0.025(4) 0.003(3) 0.008(3) -0.002(3)
C9A 0.021(3) 0.015(3) 0.035(4) 0.003(3) 0.013(3) -0.001(3)
N8 0.038(3) 0.013(3) 0.036(4) -0.006(3) 0.021(3) -0.001(3)
C23 0.043(4) 0.018(4) 0.032(5) 0.002(3) 0.019(4) 0.001(3)
C27 0.022(4) 0.030(4) 0.026(4) -0.002(3) 0.000(3) 0.000(3)
C7 0.024(4) 0.019(3) 0.037(4) -0.007(3) 0.014(3) -0.005(3)
C24 0.023(4) 0.018(3) 0.045(5) 0.007(3) 0.014(3) 0.001(3)
C38 0.034(4) 0.042(5) 0.032(5) 0.008(4) 0.006(4) -0.007(3)
C26 0.025(4) 0.031(4) 0.027(4) 0.009(3) 0.004(3) 0.003(3)
C37 0.029(4) 0.029(4) 0.029(4) -0.004(3) 0.013(3) -0.002(3)
C25 0.014(3) 0.031(4) 0.034(4) 0.005(3) 0.008(3) 0.005(3)
C29A 0.019(3) 0.014(3) 0.035(4) -0.005(3) 0.010(3) 0.007(3)
C34 0.020(3) 0.020(3) 0.023(4) -0.002(3) 0.007(3) -0.006(3)
C33 0.021(4) 0.024(4) 0.028(4) 0.000(3) 0.005(3) -0.005(3)
C31 0.017(3) 0.029(4) 0.029(4) -0.006(3) 0.004(3) 0.000(3)
C6 0.022(3) 0.015(3) 0.026(4) -0.005(3) 0.014(3) 0.002(3)
C14C 0.016(3) 0.022(3) 0.032(4) -0.003(3) 0.008(3) 0.002(3)
C1 0.015(3) 0.023(4) 0.041(5) 0.005(3) 0.005(3) -0.006(3)
C5 0.024(4) 0.020(4) 0.038(5) 0.001(3) 0.018(3) 0.003(3)
C4A 0.026(4) 0.016(3) 0.020(4) 0.002(3) 0.009(3) 0.003(3)
C4 0.031(4) 0.016(3) 0.038(4) -0.001(3) 0.005(3) 0.007(3)
C2 0.010(3) 0.033(4) 0.055(5) -0.007(4) 0.002(3) -0.001(3)
C3 0.018(4) 0.035(4) 0.041(5) -0.004(4) 0.004(3) 0.008(3)
C9 0.017(3) 0.023(4) 0.023(4) 0.006(3) -0.003(3) 0.006(3)
C32 0.020(4) 0.014(3) 0.042(5) -0.001(3) 0.001(3) -0.006(3)

_geom_special_details            
;
 All esds (except the esd in the dihedral angle between two l.s. planes)
 are estimated using the full covariance matrix.  The cell esds are taken
 into account individually in the estimation of esds in distances, angles
 and torsion angles; correlations between esds in cell parameters are only
 used when they are defined by crystal symmetry.  An approximate (isotropic)
 treatment of cell esds is used for estimating esds involving l.s. planes.
;

loop_
_geom_bond_atom_site_label_1
_geom_bond_atom_site_label_2
_geom_bond_distance
_geom_bond_site_symmetry_2
_geom_bond_publ_flag
Br1 C13 1.895(6) . ?
Br2 C33 1.898(6) . ?
N30 C29A 1.389(7) . ?
N30 C30A 1.392(7) . ?
N30 C35 1.450(7) . ?
O4 C29 1.248(7) . ?
N10 C10A 1.365(7) . ?
N10 C9A 1.385(7) . ?
N10 H10 0.8800 . ?
C21 C22 1.389(8) . ?
C21 C34C 1.404(8) . ?
C21 H21 0.9500 . ?
O36 C35 1.392(7) . ?
O36 C37 1.433(7) . ?
C30A C31 1.389(8) . ?
C30A C34A 1.418(8) . ?
C12 C11 1.376(8) . ?
C12 C13 1.389(8) . ?
C12 H12 0.9500 . ?
C14 C13 1.374(7) . ?
C14 C14A 1.390(8) . ?
C14 H14 0.9500 . ?
C10A C11 1.390(7) . ?
C10A C14A 1.422(8) . ?
C29 N28 1.328(7) . ?
C29 C29A 1.491(8) . ?
O14 C9 1.242(7) . ?
N28 C27 1.459(7) . ?
N28 H28 0.8800 . ?
C14B C9A 1.363(8) . ?
C14B C14A 1.438(8) . ?
C14B C14C 1.477(8) . ?
C34C C24A 1.412(8) . ?
C34C C34B 1.479(8) . ?
C22 C23 1.372(8) . ?
C22 H22 0.9500 . ?
C11 H11 0.9500 . ?
C35 H35A 0.9900 . ?
C35 H35B 0.9900 . ?
C34B C29A 1.373(8) . ?
C34B C34A 1.440(7) . ?
C24A C24 1.390(8) . ?
C24A C25 1.502(8) . ?
C34A C34 1.383(7) . ?
C9A C9 1.483(8) . ?
N8 C9 1.335(7) . ?
N8 C7 1.462(7) . ?
N8 H8 0.8800 . ?
C23 C24 1.396(9) . ?
C23 H23 0.9500 . ?
C27 C26 1.513(8) . ?
C27 H27A 0.9900 . ?
C27 H27B 0.9900 . ?
C7 C6 1.526(8) . ?
C7 H7A 0.9900 . ?
C7 H7B 0.9900 . ?
C24 H24 0.9500 . ?
C38 C37 1.503(8) . ?
C38 H38A 0.9800 . ?
C38 H38B 0.9800 . ?
C38 H38C 0.9800 . ?
C26 C25 1.531(8) . ?
C26 H26A 0.9900 . ?
C26 H26B 0.9900 . ?
C37 H37A 0.9900 . ?
C37 H37B 0.9900 . ?
C25 H25A 0.9900 . ?
C25 H25B 0.9900 . ?
C34 C33 1.379(7) . ?
C34 H34 0.9500 . ?
C33 C32 1.396(8) . ?
C31 C32 1.373(8) . ?
C31 H31 0.9500 . ?
C6 C5 1.528(8) . ?
C6 H6A 0.9900 . ?
C6 H6B 0.9900 . ?
C14C C4A 1.400(8) . ?
C14C C1 1.401(7) . ?
C1 C2 1.374(8) . ?
C1 H1 0.9500 . ?
C5 C4A 1.518(8) . ?
C5 H5A 0.9900 . ?
C5 H5B 0.9900 . ?
C4A C4 1.400(8) . ?
C4 C3 1.373(8) . ?
C4 H4 0.9500 . ?
C2 C3 1.373(8) . ?
C2 H2 0.9500 . ?
C3 H3 0.9500 . ?
C32 H32 0.9500 . ?

loop_
_geom_angle_atom_site_label_1
_geom_angle_atom_site_label_2
_geom_angle_atom_site_label_3
_geom_angle
_geom_angle_site_symmetry_1
_geom_angle_site_symmetry_3
_geom_angle_publ_flag
C29A N30 C30A 107.6(5) . . ?
C29A N30 C35 124.4(5) . . ?
C30A N30 C35 127.9(5) . . ?
C10A N10 C9A 108.1(5) . . ?
C10A N10 H10 125.9 . . ?
C9A N10 H10 125.9 . . ?
C22 C21 C34C 121.0(6) . . ?
C22 C21 H21 119.5 . . ?
C34C C21 H21 119.5 . . ?
C35 O36 C37 113.1(5) . . ?
C31 C30A N30 130.2(6) . . ?
C31 C30A C34A 121.9(5) . . ?
N30 C30A C34A 107.8(5) . . ?
C11 C12 C13 121.4(6) . . ?
C11 C12 H12 119.3 . . ?
C13 C12 H12 119.3 . . ?
C13 C14 C14A 119.1(6) . . ?
C13 C14 H14 120.4 . . ?
C14A C14 H14 120.4 . . ?
N10 C10A C11 129.5(6) . . ?
N10 C10A C14A 108.1(5) . . ?
C11 C10A C14A 122.4(6) . . ?
O4 C29 N28 122.6(6) . . ?
O4 C29 C29A 118.6(5) . . ?
N28 C29 C29A 118.8(5) . . ?
C29 N28 C27 126.5(5) . . ?
C29 N28 H28 116.8 . . ?
C27 N28 H28 116.8 . . ?
C9A C14B C14A 106.0(5) . . ?
C9A C14B C14C 125.1(6) . . ?
C14A C14B C14C 128.7(6) . . ?
C21 C34C C24A 119.8(6) . . ?
C21 C34C C34B 118.4(5) . . ?
C24A C34C C34B 121.8(6) . . ?
C23 C22 C21 119.7(7) . . ?
C23 C22 H22 120.1 . . ?
C21 C22 H22 120.1 . . ?
C12 C11 C10A 117.1(6) . . ?
C12 C11 H11 121.5 . . ?
C10A C11 H11 121.5 . . ?
O36 C35 N30 112.1(5) . . ?
O36 C35 H35A 109.2 . . ?
N30 C35 H35A 109.2 . . ?
O36 C35 H35B 109.2 . . ?
N30 C35 H35B 109.2 . . ?
H35A C35 H35B 107.9 . . ?
C29A C34B C34A 106.0(5) . . ?
C29A C34B C34C 126.2(5) . . ?
C34A C34B C34C 127.1(5) . . ?
C24 C24A C34C 117.3(6) . . ?
C24 C24A C25 120.2(5) . . ?
C34C C24A C25 122.5(6) . . ?
C34 C34A C30A 119.6(5) . . ?
C34 C34A C34B 132.9(6) . . ?
C30A C34A C34B 107.5(5) . . ?
C14 C13 C12 121.7(6) . . ?
C14 C13 Br1 119.7(5) . . ?
C12 C13 Br1 118.7(4) . . ?
C14 C14A C10A 118.2(5) . . ?
C14 C14A C14B 134.9(6) . . ?
C10A C14A C14B 106.9(5) . . ?
C14B C9A N10 110.9(5) . . ?
C14B C9A C9 128.5(6) . . ?
N10 C9A C9 120.0(6) . . ?
C9 N8 C7 127.2(5) . . ?
C9 N8 H8 116.4 . . ?
C7 N8 H8 116.4 . . ?
C22 C23 C24 119.5(6) . . ?
C22 C23 H23 120.3 . . ?
C24 C23 H23 120.3 . . ?
N28 C27 C26 116.3(5) . . ?
N28 C27 H27A 108.2 . . ?
C26 C27 H27A 108.2 . . ?
N28 C27 H27B 108.2 . . ?
C26 C27 H27B 108.2 . . ?
H27A C27 H27B 107.4 . . ?
N8 C7 C6 115.8(5) . . ?
N8 C7 H7A 108.3 . . ?
C6 C7 H7A 108.3 . . ?
N8 C7 H7B 108.3 . . ?
C6 C7 H7B 108.3 . . ?
H7A C7 H7B 107.4 . . ?
C24A C24 C23 122.7(6) . . ?
C24A C24 H24 118.7 . . ?
C23 C24 H24 118.7 . . ?
C37 C38 H38A 109.5 . . ?
C37 C38 H38B 109.5 . . ?
H38A C38 H38B 109.5 . . ?
C37 C38 H38C 109.5 . . ?
H38A C38 H38C 109.5 . . ?
H38B C38 H38C 109.5 . . ?
C27 C26 C25 115.0(5) . . ?
C27 C26 H26A 108.5 . . ?
C25 C26 H26A 108.5 . . ?
C27 C26 H26B 108.5 . . ?
C25 C26 H26B 108.5 . . ?
H26A C26 H26B 107.5 . . ?
O36 C37 C38 108.2(5) . . ?
O36 C37 H37A 110.1 . . ?
C38 C37 H37A 110.1 . . ?
O36 C37 H37B 110.1 . . ?
C38 C37 H37B 110.1 . . ?
H37A C37 H37B 108.4 . . ?
C24A C25 C26 114.7(5) . . ?
C24A C25 H25A 108.6 . . ?
C26 C25 H25A 108.6 . . ?
C24A C25 H25B 108.6 . . ?
C26 C25 H25B 108.6 . . ?
H25A C25 H25B 107.6 . . ?
C34B C29A N30 111.0(5) . . ?
C34B C29A C29 128.0(5) . . ?
N30 C29A C29 120.2(5) . . ?
C33 C34 C34A 118.0(6) . . ?
C33 C34 H34 121.0 . . ?
C34A C34 H34 121.0 . . ?
C34 C33 C32 122.1(6) . . ?
C34 C33 Br2 120.1(5) . . ?
C32 C33 Br2 117.8(5) . . ?
C32 C31 C30A 117.3(6) . . ?
C32 C31 H31 121.3 . . ?
C30A C31 H31 121.3 . . ?
C7 C6 C5 117.3(5) . . ?
C7 C6 H6A 108.0 . . ?
C5 C6 H6A 108.0 . . ?
C7 C6 H6B 108.0 . . ?
C5 C6 H6B 108.0 . . ?
H6A C6 H6B 107.2 . . ?
C4A C14C C1 118.8(6) . . ?
C4A C14C C14B 122.4(5) . . ?
C1 C14C C14B 118.5(6) . . ?
C2 C1 C14C 120.9(6) . . ?
C2 C1 H1 119.6 . . ?
C14C C1 H1 119.6 . . ?
C4A C5 C6 115.4(5) . . ?
C4A C5 H5A 108.4 . . ?
C6 C5 H5A 108.4 . . ?
C4A C5 H5B 108.4 . . ?
C6 C5 H5B 108.4 . . ?
H5A C5 H5B 107.5 . . ?
C4 C4A C14C 118.6(6) . . ?
C4 C4A C5 118.6(5) . . ?
C14C C4A C5 122.6(5) . . ?
C3 C4 C4A 121.6(6) . . ?
C3 C4 H4 119.2 . . ?
C4A C4 H4 119.2 . . ?
C3 C2 C1 120.5(6) . . ?
C3 C2 H2 119.8 . . ?
C1 C2 H2 119.8 . . ?
C2 C3 C4 119.5(6) . . ?
C2 C3 H3 120.2 . . ?
C4 C3 H3 120.2 . . ?
O14 C9 N8 123.3(6) . . ?
O14 C9 C9A 119.7(5) . . ?
N8 C9 C9A 117.0(6) . . ?
C31 C32 C33 121.0(6) . . ?
C31 C32 H32 119.5 . . ?
C33 C32 H32 119.5 . . ?

loop_
_geom_torsion_atom_site_label_1
_geom_torsion_atom_site_label_2
_geom_torsion_atom_site_label_3
_geom_torsion_atom_site_label_4
_geom_torsion
_geom_torsion_site_symmetry_1
_geom_torsion_site_symmetry_2
_geom_torsion_site_symmetry_3
_geom_torsion_site_symmetry_4
_geom_torsion_publ_flag
C29A N30 C30A C31 -179.0(6) . . . . ?
C35 N30 C30A C31 2.4(10) . . . . ?
C29A N30 C30A C34A 2.1(6) . . . . ?
C35 N30 C30A C34A -176.5(6) . . . . ?
C9A N10 C10A C11 177.4(6) . . . . ?
C9A N10 C10A C14A -1.1(6) . . . . ?
O4 C29 N28 C27 -161.3(6) . . . . ?
C29A C29 N28 C27 20.2(9) . . . . ?
C22 C21 C34C C24A 0.8(9) . . . . ?
C22 C21 C34C C34B -176.5(5) . . . . ?
C34C C21 C22 C23 -1.4(9) . . . . ?
C13 C12 C11 C10A -1.7(8) . . . . ?
N10 C10A C11 C12 179.7(6) . . . . ?
C14A C10A C11 C12 -2.0(9) . . . . ?
C37 O36 C35 N30 71.9(6) . . . . ?
C29A N30 C35 O36 56.1(8) . . . . ?
C30A N30 C35 O36 -125.5(6) . . . . ?
C21 C34C C34B C29A 98.5(8) . . . . ?
C24A C34C C34B C29A -78.7(8) . . . . ?
C21 C34C C34B C34A -70.5(8) . . . . ?
C24A C34C C34B C34A 112.2(7) . . . . ?
C21 C34C C24A C24 0.1(8) . . . . ?
C34B C34C C24A C24 177.3(5) . . . . ?
C21 C34C C24A C25 178.5(5) . . . . ?
C34B C34C C24A C25 -4.3(9) . . . . ?
C31 C30A C34A C34 0.4(9) . . . . ?
N30 C30A C34A C34 179.4(5) . . . . ?
C31 C30A C34A C34B 179.1(5) . . . . ?
N30 C30A C34A C34B -1.9(7) . . . . ?
C29A C34B C34A C34 179.4(6) . . . . ?
C34C C34B C34A C34 -9.8(11) . . . . ?
C29A C34B C34A C30A 0.9(7) . . . . ?
C34C C34B C34A C30A 171.7(6) . . . . ?
C14A C14 C13 C12 -0.3(9) . . . . ?
C14A C14 C13 Br1 178.3(4) . . . . ?
C11 C12 C13 C14 2.9(9) . . . . ?
C11 C12 C13 Br1 -175.8(4) . . . . ?
C13 C14 C14A C10A -3.2(8) . . . . ?
C13 C14 C14A C14B 178.7(6) . . . . ?
N10 C10A C14A C14 -176.9(5) . . . . ?
C11 C10A C14A C14 4.4(9) . . . . ?
N10 C10A C14A C14B 1.7(6) . . . . ?
C11 C10A C14A C14B -177.0(5) . . . . ?
C9A C14B C14A C14 176.6(6) . . . . ?
C14C C14B C14A C14 2.3(11) . . . . ?
C9A C14B C14A C10A -1.6(6) . . . . ?
C14C C14B C14A C10A -175.9(6) . . . . ?
C14A C14B C9A N10 1.0(7) . . . . ?
C14C C14B C9A N10 175.6(5) . . . . ?
C14A C14B C9A C9 -169.7(6) . . . . ?
C14C C14B C9A C9 4.9(10) . . . . ?
C10A N10 C9A C14B 0.0(7) . . . . ?
C10A N10 C9A C9 171.6(5) . . . . ?
C21 C22 C23 C24 1.1(9) . . . . ?
C29 N28 C27 C26 -107.5(7) . . . . ?
C9 N8 C7 C6 103.4(7) . . . . ?
C34C C24A C24 C23 -0.5(9) . . . . ?
C25 C24A C24 C23 -178.9(5) . . . . ?
C22 C23 C24 C24A -0.1(9) . . . . ?
N28 C27 C26 C25 82.8(7) . . . . ?
C35 O36 C37 C38 176.6(5) . . . . ?
C24 C24A C25 C26 -84.4(7) . . . . ?
C34C C24A C25 C26 97.3(7) . . . . ?
C27 C26 C25 C24A -84.6(7) . . . . ?
C34A C34B C29A N30 0.4(7) . . . . ?
C34C C34B C29A N30 -170.5(5) . . . . ?
C34A C34B C29A C29 170.5(6) . . . . ?
C34C C34B C29A C29 -0.5(11) . . . . ?
C30A N30 C29A C34B -1.6(7) . . . . ?
C35 N30 C29A C34B 177.1(5) . . . . ?
C30A N30 C29A C29 -172.5(5) . . . . ?
C35 N30 C29A C29 6.2(9) . . . . ?
O4 C29 C29A C34B -109.3(7) . . . . ?
N28 C29 C29A C34B 69.3(9) . . . . ?
O4 C29 C29A N30 60.0(8) . . . . ?
N28 C29 C29A N30 -121.4(6) . . . . ?
C30A C34A C34 C33 -0.9(9) . . . . ?
C34B C34A C34 C33 -179.3(6) . . . . ?
C34A C34 C33 C32 2.3(9) . . . . ?
C34A C34 C33 Br2 -178.0(4) . . . . ?
N30 C30A C31 C32 -179.9(6) . . . . ?
C34A C30A C31 C32 -1.1(9) . . . . ?
N8 C7 C6 C5 -80.2(6) . . . . ?
C9A C14B C14C C4A 74.1(9) . . . . ?
C14A C14B C14C C4A -112.6(7) . . . . ?
C9A C14B C14C C1 -100.6(8) . . . . ?
C14A C14B C14C C1 72.7(9) . . . . ?
C4A C14C C1 C2 -0.5(10) . . . . ?
C14B C14C C1 C2 174.4(6) . . . . ?
C7 C6 C5 C4A 80.7(6) . . . . ?
C1 C14C C4A C4 0.6(9) . . . . ?
C14B C14C C4A C4 -174.1(6) . . . . ?
C1 C14C C4A C5 -175.9(6) . . . . ?
C14B C14C C4A C5 9.4(9) . . . . ?
C6 C5 C4A C4 85.4(7) . . . . ?
C6 C5 C4A C14C -98.2(7) . . . . ?
C14C C4A C4 C3 0.3(10) . . . . ?
C5 C4A C4 C3 176.9(6) . . . . ?
C14C C1 C2 C3 -0.4(10) . . . . ?
C1 C2 C3 C4 1.2(10) . . . . ?
C4A C4 C3 C2 -1.2(10) . . . . ?
C7 N8 C9 O14 167.0(6) . . . . ?
C7 N8 C9 C9A -15.2(9) . . . . ?
C14B C9A C9 O14 100.7(8) . . . . ?
N10 C9A C9 O14 -69.3(8) . . . . ?
C14B C9A C9 N8 -77.2(8) . . . . ?
N10 C9A C9 N8 112.8(6) . . . . ?
C30A C31 C32 C33 2.3(9) . . . . ?
C34 C33 C32 C31 -3.0(9) . . . . ?
Br2 C33 C32 C31 177.2(4) . . . . ?

loop_
_geom_hbond_atom_site_label_D
_geom_hbond_atom_site_label_H
_geom_hbond_atom_site_label_A
_geom_hbond_distance_DH
_geom_hbond_distance_HA
_geom_hbond_distance_DA
_geom_hbond_angle_DHA
_geom_hbond_site_symmetry_A
N10 H10 O4 0.88 1.93 2.773(7) 159.2 .
N28 H28 O14 0.88 2.09 2.826(6) 141.2 2_646
N8 H8 O4 0.88 2.45 3.124(7) 133.3 2_656
C34 H34 Br1 0.95 3.10 3.657(6) 119.3 3_666
C31 H31 O14 0.95 2.64 3.215(7) 119.3 2_656
C6 H6A Br1 0.99 3.07 3.766(6) 128.5 3_666
C32 H32 O14 0.95 2.63 3.228(8) 121.1 2_656

_refine_diff_density_max         0.777
_refine_diff_density_min         -1.160
_refine_diff_density_rms         0.146

_shelxl_version_number           2014-3

_shelx_res_file                  
;
TITL
CELL 0.71073 11.5688 10.849 27.6894 90 99.143 90
ZERR 4 0.0012 0.001 0.0045 0 0.011 0
LATT 1
SYMM -X,0.5+Y,0.5-Z
SFAC C H Br N O
UNIT 156 144 8 16 12

L.S. 15
ACTA
MERG 2
PLAN  20
SIZE 0.3 0.6 1.0
TEMP -173
CONF
MORE -1
BOND $H
HTAB
fmap 2
OMIT 0 2 1
OMIT 1 0 4
OMIT -1 0 2
OMIT 0 1 4
OMIT 0 0 2
SHEL 999 0.82
HTAB N10 O4
EQIV $1 -x+1, y-1/2, -z+3/2
HTAB N28 O14_$1
EQIV $2 -x+1, y+1/2, -z+3/2
HTAB N8 O4_$2
EQIV $3 -x+1, -y+1, -z+1
HTAB C34 Br1_$3
HTAB C31 O14_$2
HTAB C6 Br1_$3
HTAB C32 O14_$2

WGHT    0.074200
FVAR       0.25059
BR1   3    0.319186    0.156059    0.481318    11.00000    0.02881    0.02557 =
         0.03719   -0.00713    0.00805    0.00071
BR2   3    0.805562    1.090244    0.615668    11.00000    0.04499    0.02198 =
         0.05061    0.00798    0.01698   -0.00405
N30   4    0.681049    0.692001    0.748603    11.00000    0.02113    0.02142 =
         0.03190    0.00245    0.01417    0.00272
O4    5    0.586604    0.432775    0.737532    11.00000    0.01184    0.03187 =
         0.04145    0.01150    0.00272   -0.00383
N10   4    0.452961    0.499903    0.649285    11.00000    0.01917    0.02024 =
         0.02747    0.00364    0.00279   -0.00068
AFIX  43
H10   2    0.503844    0.496463    0.676489    11.00000   -1.20000
AFIX   0

C21   1    0.718664    0.526522    0.602917    11.00000    0.02011    0.01409 =
         0.03486    0.00858    0.00951   -0.00649
AFIX  43
H21   2    0.647983    0.572670    0.597873    11.00000   -1.20000
AFIX   0
O36   5    0.690537    0.621977    0.829735    11.00000    0.02270    0.02631 =
         0.03186    0.00243    0.00998    0.00080
C30A  1    0.705946    0.796682    0.723077    11.00000    0.01715    0.01724 =
         0.02133    0.00917    0.00146   -0.00017

C12   1    0.462541    0.231222    0.569103    11.00000    0.02010    0.01662 =
         0.03971    0.00162    0.01693    0.00279
AFIX  43
H12   2    0.503213    0.156824    0.565024    11.00000   -1.20000
AFIX   0
C14   1    0.310192    0.374582    0.536950    11.00000    0.01444    0.02011 =
         0.02851    0.00780    0.00907   -0.00048
AFIX  43
H14   2    0.246455    0.396542    0.512424    11.00000   -1.20000
AFIX   0
C10A  1    0.437386    0.412508    0.613374    11.00000    0.02116    0.00934 =
         0.03451   -0.00272    0.00871    0.00059

C29   1    0.691438    0.463230    0.740243    11.00000    0.02956    0.01854 =
         0.02628    0.00147    0.01172    0.00448
O14   5    0.313417    0.672465    0.706878    11.00000    0.04627    0.02107 =
         0.03249    0.00474    0.02028   -0.00040
N28   4    0.779101    0.386197    0.755125    11.00000    0.01739    0.01599 =
         0.03987    0.00279    0.00220    0.00001
AFIX  43
H28   2    0.762192    0.307065    0.754298    11.00000   -1.20000
AFIX   0

C14B  1    0.308384    0.571177    0.591212    11.00000    0.01585    0.01787 =
         0.03486    0.00180    0.00684    0.00132
C34C  1    0.798000    0.542137    0.646445    11.00000    0.02647    0.01380 =
         0.03188    0.00164    0.00837   -0.00431
C22   1    0.741978    0.444634    0.567133    11.00000    0.04322    0.02231 =
         0.02163    0.00373    0.00615   -0.00925
AFIX  43
H22   2    0.686762    0.433594    0.538176    11.00000   -1.20000
AFIX   0

C11   1    0.497803    0.302964    0.609771    11.00000    0.01961    0.01546 =
         0.02803    0.00345    0.00399   -0.00145
AFIX  43
H11   2    0.560660    0.278700    0.634302    11.00000   -1.20000
AFIX   0

C35   1    0.623591    0.685383    0.791392    11.00000    0.02483    0.03388 =
         0.03095   -0.00183    0.01079    0.00610
AFIX  23
H35A  2    0.608579    0.769971    0.802293    11.00000   -1.20000
H35B  2    0.547109    0.643529    0.782561    11.00000   -1.20000
AFIX   0
C34B  1    0.764969    0.625324    0.684338    11.00000    0.01971    0.02356 =
         0.01599   -0.00374    0.00741   -0.00225
C24A  1    0.903925    0.475018    0.653936    11.00000    0.02258    0.01529 =
         0.02593    0.00177    0.01154    0.00261
C34A  1    0.756245    0.757631    0.682184    11.00000    0.02139    0.01919 =
         0.01745   -0.00127    0.00537   -0.00150

C13   1    0.368741    0.265347    0.533912    11.00000    0.03076    0.01513 =
         0.02009    0.00199    0.01219   -0.00396
C14A  1    0.345455    0.452496    0.576375    11.00000    0.01383    0.01537 =
         0.02536    0.00343    0.00815   -0.00161
C9A   1    0.374734    0.594951    0.635455    11.00000    0.02050    0.01460 =
         0.03490    0.00343    0.01312   -0.00073
N8    4    0.396604    0.807352    0.660042    11.00000    0.03771    0.01258 =
         0.03649   -0.00637    0.02097   -0.00085
AFIX  43
H8    2    0.372083    0.869030    0.676406    11.00000   -1.20000
AFIX   0

C23   1    0.845090    0.379737    0.573773    11.00000    0.04335    0.01839 =
         0.03196    0.00250    0.01913    0.00081
AFIX  43
H23   2    0.862310    0.324568    0.549237    11.00000   -1.20000
AFIX   0
C27   1    0.900644    0.419700    0.772708    11.00000    0.02195    0.02966 =
         0.02557   -0.00167   -0.00037    0.00018
AFIX  23
H27A  2    0.926402    0.375946    0.803940    11.00000   -1.20000
H27B  2    0.903643    0.509136    0.779896    11.00000   -1.20000
AFIX   0

C7    1    0.472322    0.839278    0.624393    11.00000    0.02448    0.01872 =
         0.03678   -0.00742    0.01390   -0.00517
AFIX  23
H7A   2    0.514191    0.763919    0.616769    11.00000   -1.20000
H7B   2    0.531914    0.898743    0.639805    11.00000   -1.20000
AFIX   0

C24   1    0.924509    0.395446    0.616891    11.00000    0.02310    0.01810 =
         0.04519    0.00700    0.01378    0.00122
AFIX  43
H24   2    0.995520    0.349874    0.621076    11.00000   -1.20000
AFIX   0
C38   1    0.852079    0.615959    0.894639    11.00000    0.03408    0.04170 =
         0.03212    0.00780    0.00616   -0.00682
AFIX 137
H38A  2    0.869431    0.533348    0.883393    11.00000   -1.50000
H38B  2    0.801280    0.609290    0.919669    11.00000   -1.50000
H38C  2    0.925259    0.657071    0.908550    11.00000   -1.50000
AFIX   0
C26   1    0.987547    0.392288    0.738667    11.00000    0.02540    0.03110 =
         0.02699    0.00886    0.00392    0.00299
AFIX  23
H26A  2    0.966923    0.312078    0.722523    11.00000   -1.20000
H26B  2    1.066278    0.383637    0.758459    11.00000   -1.20000
AFIX   0
C37   1    0.791144    0.689833    0.852166    11.00000    0.02922    0.02927 =
         0.02866   -0.00431    0.01322   -0.00246
AFIX  23
H37A  2    0.766865    0.770776    0.863678    11.00000   -1.20000
H37B  2    0.844747    0.704252    0.828202    11.00000   -1.20000
AFIX   0
C25   1    0.993770    0.489535    0.699084    11.00000    0.01425    0.03143 =
         0.03382    0.00505    0.00797    0.00497
AFIX  23
H25A  2    0.984265    0.572016    0.713237    11.00000   -1.20000
H25B  2    1.072601    0.486452    0.689503    11.00000   -1.20000
AFIX   0
C29A  1    0.719100    0.590300    0.725032    11.00000    0.01916    0.01421 =
         0.03544   -0.00452    0.01010    0.00690
C34   1    0.788381    0.844373    0.650205    11.00000    0.02008    0.01983 =
         0.02290   -0.00226    0.00707   -0.00598
AFIX  43
H34   2    0.823281    0.820315    0.622840    11.00000   -1.20000
AFIX   0
C33   1    0.768213    0.966863    0.659255    11.00000    0.02083    0.02361 =
         0.02780    0.00034    0.00461   -0.00537
C31   1    0.686984    0.920406    0.732105    11.00000    0.01664    0.02872 =
         0.02913   -0.00631    0.00383    0.00036
AFIX  43
H31   2    0.652029    0.945609    0.759309    11.00000   -1.20000
AFIX   0

C6    1    0.411045    0.894605    0.576392    11.00000    0.02243    0.01482 =
         0.02599   -0.00471    0.01363    0.00229
AFIX  23
H6A   2    0.469821    0.941774    0.561614    11.00000   -1.20000
H6B   2    0.351888    0.954221    0.584180    11.00000   -1.20000
AFIX   0
C14C  1    0.211074    0.649057    0.567336    11.00000    0.01632    0.02189 =
         0.03168   -0.00260    0.00798    0.00238
C1    1    0.096052    0.612870    0.570172    11.00000    0.01476    0.02263 =
         0.04117    0.00537    0.00466   -0.00618
AFIX  43
H1    2    0.082359    0.535948    0.584653    11.00000   -1.20000
AFIX   0
C5    1    0.350213    0.805367    0.537804    11.00000    0.02435    0.02048 =
         0.03754    0.00064    0.01813    0.00348
AFIX  23
H5A   2    0.342896    0.845815    0.505411    11.00000   -1.20000
H5B   2    0.400895    0.732120    0.536968    11.00000   -1.20000
AFIX   0
C4A   1    0.229698    0.762184    0.545526    11.00000    0.02568    0.01610 =
         0.02001    0.00182    0.00946    0.00291
C4    1    0.132595    0.835376    0.527755    11.00000    0.03117    0.01612 =
         0.03787   -0.00107    0.00537    0.00656
AFIX  43
H4    2    0.144398    0.912117    0.512749    11.00000   -1.20000
AFIX   0
C2    1    0.002827    0.687134    0.552294    11.00000    0.01039    0.03318 =
         0.05521   -0.00707    0.00237   -0.00140
AFIX  43
H2    2   -0.074586    0.660900    0.554350    11.00000   -1.20000
AFIX   0
C3    1    0.020706    0.798961    0.531484    11.00000    0.01776    0.03452 =
         0.04062   -0.00381    0.00424    0.00750
AFIX  43
H3    2   -0.043874    0.850767    0.519749    11.00000   -1.20000
AFIX   0
C9    1    0.360495    0.694999    0.670542    11.00000    0.01725    0.02340 =
         0.02275    0.00554   -0.00348    0.00623

C32   1    0.720797    1.004818    0.700127    11.00000    0.01963    0.01409 =
         0.04157   -0.00125    0.00066   -0.00625
AFIX  43
H32   2    0.711783    1.090332    0.705907    11.00000   -1.20000
AFIX   0
HKLF 4

REM
REM R1 =  0.0570 for    3111 Fo > 4sig(Fo)  and  0.1491 for all    6485 data
REM    434 parameters refined using      0 restraints

END

WGHT      0.0734      0.0000

REM Instructions for potential hydrogen bonds
HTAB N10 O4
HTAB N28 O14_$1
HTAB N8 O4_$2
HTAB C34 Br1_$3
HTAB C31 O14_$2
HTAB C6 Br1_$3
HTAB C32 O14_$2

REM Highest difference peak  0.777,  deepest hole -1.160,  1-sigma level  0.146
Q1    1   0.3124  0.2257  0.4820  11.00000  0.05    0.78
Q2    1   0.3874  0.0831  0.4509  11.00000  0.05    0.69
Q3    1   0.3901  0.2224  0.4499  11.00000  0.05    0.68
Q4    1   0.2676  0.0877  0.5189  11.00000  0.05    0.67
Q5    1   0.3164  0.0763  0.4827  11.00000  0.05    0.64
Q6    1   0.7368  1.1577  0.6527  11.00000  0.05    0.64
Q7    1   0.7851  1.0842  0.6484  11.00000  0.05    0.63
Q8    1   0.3311  0.0691  0.5286  11.00000  0.05    0.60
Q9    1  -0.0436  0.6452  0.5987  11.00000  0.05    0.58
Q10   1   0.7259  1.1592  0.5706  11.00000  0.05    0.57
Q11   1   0.8725  1.0898  0.6424  11.00000  0.05    0.57
Q12   1   0.9220  1.0003  0.6672  11.00000  0.05    0.56
Q13   1   0.3043  0.1599  0.5203  11.00000  0.05    0.55
Q14   1   0.4105  0.8436  0.6888  11.00000  0.05    0.55
Q15   1   0.8148  0.6995  0.9385  11.00000  0.05    0.54
Q16   1   0.3359  0.1596  0.4485  11.00000  0.05    0.54
Q17   1   0.3661  0.1547  0.5032  11.00000  0.05    0.54
Q18   1   0.4499  0.1423  0.4829  11.00000  0.05    0.54
Q19   1   0.2533  0.2149  0.5202  11.00000  0.05    0.52
Q20   1   0.4400  0.1233  0.4723  11.00000  0.05    0.52
;
_shelx_res_checksum              17162
####################################################################### 
# 
# This file contains crystal structure data downloaded from the 
# Cambridge Structural Database (CSD) hosted by the Cambridge 
# Crystallographic Data Centre (CCDC).
# 
# Full information about CCDC data access policies and citation 
# guidelines are available at http://www.ccdc.cam.ac.uk/access/V1 
# 
# Audit and citation data items may have been added by the CCDC. 
# Please retain this information to preserve the provenance of 
# this file and to allow appropriate attribution of the data. 
# 
#######################################################################

data_chwi686
_database_code_depnum_ccdc_archive 'CCDC 2261964'
loop_
_audit_author_name
_audit_author_address
'Vladimir Arion'
;University of Vienna
Austria
;
_audit_update_record             
;
2023-05-10 deposited with the CCDC.	2023-07-03 downloaded from the CCDC.
;

_audit_creation_method           SHELXL-2014
_chemical_name_systematic        
;
 ?
;
_chemical_name_common            ?
_chemical_melting_point          ?
_chemical_formula_moiety         'C24 H20 Br Cl2 Cu N5, H2 O, 2(C3 H7 N O)'
_chemical_formula_sum            'C30 H36 Br Cl2 Cu N7 O3'
_chemical_formula_weight         757.01

loop_
_atom_type_symbol
_atom_type_description
_atom_type_scat_dispersion_real
_atom_type_scat_dispersion_imag
_atom_type_scat_source
C C 0.0181 0.0091 'International Tables Vol C Tables 4.2.6.8 and 6.1.1.4'
H H 0.0000 0.0000 'International Tables Vol C Tables 4.2.6.8 and 6.1.1.4'
Br Br -0.6763 1.2805 'International Tables Vol C Tables 4.2.6.8 and 6.1.1.4'
Cl Cl 0.3639 0.7018 'International Tables Vol C Tables 4.2.6.8 and 6.1.1.4'
Cu Cu -1.9646 0.5888 'International Tables Vol C Tables 4.2.6.8 and 6.1.1.4'
N N 0.0311 0.0180 'International Tables Vol C Tables 4.2.6.8 and 6.1.1.4'
O O 0.0492 0.0322 'International Tables Vol C Tables 4.2.6.8 and 6.1.1.4'

_space_group_crystal_system      monoclinic
_space_group_IT_number           14
_space_group_name_H-M_alt        'P 21/c'
_space_group_name_Hall           '-P 2ybc'

_shelx_space_group_comment       
;
The symmetry employed for this shelxl refinement is uniquely defined
by the following loop, which should always be used as a source of
symmetry information in preference to the above space-group names.
They are only intended as comments.
;

loop_
_space_group_symop_operation_xyz
'x, y, z'
'-x, y+1/2, -z+1/2'
'-x, -y, -z'
'x, -y-1/2, z-1/2'

_cell_length_a                   17.514(4)
_cell_length_b                   10.420(2)
_cell_length_c                   18.168(4)
_cell_angle_alpha                90
_cell_angle_beta                 90.55(3)
_cell_angle_gamma                90
_cell_volume                     3315.6(11)
_cell_formula_units_Z            4
_cell_measurement_temperature    100(2)
_cell_measurement_reflns_used    6015
_cell_measurement_theta_min      2.43
_cell_measurement_theta_max      63.05

_exptl_crystal_description       block
_exptl_crystal_colour            green
_exptl_crystal_density_meas      ?
_exptl_crystal_density_method    ?
_exptl_crystal_density_diffrn    1.517
_exptl_crystal_F_000             1548
_exptl_transmission_factor_min   ?
_exptl_transmission_factor_max   ?
_exptl_crystal_size_max          0.140
_exptl_crystal_size_mid          0.120
_exptl_crystal_size_min          0.070
_exptl_absorpt_coefficient_mu    4.173
_shelx_estimated_absorpt_T_min   0.593
_shelx_estimated_absorpt_T_max   0.759
_exptl_absorpt_correction_type   multi-scan
_exptl_absorpt_correction_T_min  0.6374
_exptl_absorpt_correction_T_max  0.7434
_exptl_absorpt_process_details   SADABS

_exptl_special_details           
;
 ?
;

_diffrn_ambient_temperature      100(2)
_diffrn_radiation_wavelength     1.54178
_diffrn_radiation_type           CuK\a
_diffrn_source                   ?
_diffrn_measurement_device_type  'STOE Stadivari'
_diffrn_measurement_method       'rotation method, \w scans'
_diffrn_detector_area_resol_mean ?
_diffrn_reflns_number            94138
_diffrn_reflns_av_unetI/netI     0.0109
_diffrn_reflns_av_R_equivalents  0.0260
_diffrn_reflns_limit_h_min       -20
_diffrn_reflns_limit_h_max       21
_diffrn_reflns_limit_k_min       -12
_diffrn_reflns_limit_k_max       8
_diffrn_reflns_limit_l_min       -14
_diffrn_reflns_limit_l_max       22
_diffrn_reflns_theta_min         4.868
_diffrn_reflns_theta_max         69.792
_diffrn_reflns_theta_full        67.679
_diffrn_measured_fraction_theta_max 0.985
_diffrn_measured_fraction_theta_full 0.991
_diffrn_reflns_Laue_measured_fraction_max 0.985
_diffrn_reflns_Laue_measured_fraction_full 0.991
_diffrn_reflns_point_group_measured_fraction_max 0.985
_diffrn_reflns_point_group_measured_fraction_full 0.991
_reflns_number_total             6172
_reflns_number_gt                5566
_reflns_threshold_expression     'I > 2\s(I)'
_reflns_Friedel_coverage         0.000
_reflns_Friedel_fraction_max     .
_reflns_Friedel_fraction_full    .

_reflns_special_details          
;
 Reflections were merged by SHELXL according to the crystal
 class for the calculation of statistics and refinement.
 
 _reflns_Friedel_fraction is defined as the number of unique
 Friedel pairs measured divided by the number that would be
 possible theoretically, ignoring centric projections and
 systematic absences.
;

_computing_data_collection       'X-Area Pilatus3_SV 1.31.170.0 (STOE, 2020)'
_computing_cell_refinement       'X-Area Recipe 1.36.0.0 (STOE, 2020)'
_computing_data_reduction        
'X-Area Integrate 1.78.3.0; X-Area LANA 1.83.8.0 (STOE, 2020)'
_computing_structure_solution    'SHELXS-2014 (Sheldrick, 2014)'
_computing_structure_refinement  'SHELXL-2014 (Sheldrick, 2014)'
_computing_molecular_graphics    'Bruker SHELXTL'
_computing_publication_material  'Bruker SHELXTL'

_refine_special_details          
;
 ?
;
_refine_ls_structure_factor_coef Fsqd
_refine_ls_matrix_type           full
_refine_ls_weighting_scheme      calc
_refine_ls_weighting_details     
'w=1/[\s^2^(Fo^2^)+(0.0322P)^2^+3.2386P] where P=(Fo^2^+2Fc^2^)/3'
_atom_sites_solution_primary     ?
_atom_sites_solution_secondary   ?
_atom_sites_solution_hydrogens   mixed
_refine_ls_hydrogen_treatment    constr
_refine_ls_extinction_method     none
_refine_ls_extinction_coef       .
_refine_ls_number_reflns         6172
_refine_ls_number_parameters     414
_refine_ls_number_restraints     1
_refine_ls_R_factor_all          0.0296
_refine_ls_R_factor_gt           0.0256
_refine_ls_wR_factor_ref         0.0671
_refine_ls_wR_factor_gt          0.0657
_refine_ls_goodness_of_fit_ref   1.044
_refine_ls_restrained_S_all      1.044
_refine_ls_shift/su_max          0.000
_refine_ls_shift/su_mean         0.000

loop_
_atom_site_label
_atom_site_type_symbol
_atom_site_fract_x
_atom_site_fract_y
_atom_site_fract_z
_atom_site_U_iso_or_equiv
_atom_site_adp_type
_atom_site_occupancy
_atom_site_site_symmetry_order
_atom_site_calc_flag
_atom_site_refinement_flags_posn
_atom_site_refinement_flags_adp
_atom_site_refinement_flags_occupancy
_atom_site_disorder_assembly
_atom_site_disorder_group
Br1 Br 0.43987(8) 0.89215(12) 0.45070(9) 0.03698(19) Uani 0.75 1 d D . P A 1
Br2 Br 0.4418(3) 0.8793(5) 0.4415(3) 0.0842(18) Uani 0.25 1 d D . P A 2
Cu Cu 0.09721(2) 0.15271(2) 0.65780(2) 0.01313(7) Uani 1 1 d . . . . .
Cl1 Cl 0.14113(3) 0.10704(5) 0.77341(2) 0.02030(10) Uani 1 1 d . . . . .
Cl2 Cl -0.03800(2) 0.19867(4) 0.67290(2) 0.01503(9) Uani 1 1 d . . . . .
C1 C 0.38303(11) 0.4441(2) 0.64333(11) 0.0216(4) Uani 1 1 d . . . . .
H1 H 0.4085 0.4481 0.5975 0.026 Uiso 1 1 calc R U . . .
C2 C 0.42169(11) 0.3977(2) 0.70505(12) 0.0261(4) Uani 1 1 d . . . . .
H2 H 0.4731 0.3696 0.7014 0.031 Uiso 1 1 calc R U . . .
C3 C 0.38430(11) 0.3928(2) 0.77208(11) 0.0258(4) Uani 1 1 d . . . . .
H3 H 0.4102 0.3613 0.8145 0.031 Uiso 1 1 calc R U . . .
C4 C 0.30938(11) 0.4338(2) 0.77722(10) 0.0222(4) Uani 1 1 d . . . . .
H4 H 0.2844 0.4299 0.8234 0.027 Uiso 1 1 calc R U . . .
C4A C 0.26982(10) 0.48082(18) 0.71576(10) 0.0172(4) Uani 1 1 d . . . . .
C5 C 0.18884(10) 0.52815(18) 0.72231(10) 0.0178(4) Uani 1 1 d . . . . .
H5A H 0.1796 0.5948 0.6844 0.021 Uiso 1 1 calc R U . . .
H5B H 0.1826 0.5688 0.7711 0.021 Uiso 1 1 calc R U . . .
C6 C 0.12873(10) 0.42211(18) 0.71324(10) 0.0172(4) Uani 1 1 d . . . . .
H6A H 0.1295 0.3695 0.7586 0.021 Uiso 1 1 calc R U . . .
H6B H 0.0780 0.4638 0.7102 0.021 Uiso 1 1 calc R U . . .
N7 N 0.13525(8) 0.33434(15) 0.65002(8) 0.0144(3) Uani 1 1 d . . . . .
C8 C 0.15696(10) 0.36497(17) 0.58473(10) 0.0140(4) Uani 1 1 d . . . . .
C8A C 0.19619(10) 0.48065(17) 0.55783(10) 0.0145(4) Uani 1 1 d . . . . .
N9 N 0.17629(8) 0.53340(15) 0.49106(8) 0.0161(3) Uani 1 1 d . . . . .
H9 H 0.1349 0.5152 0.4653 0.019 Uiso 1 1 calc R U . . .
C9A C 0.23197(10) 0.61937(18) 0.47128(10) 0.0169(4) Uani 1 1 d . . . . .
C10 C 0.23620(11) 0.6987(2) 0.40951(11) 0.0222(4) Uani 1 1 d . . . . .
H10 H 0.1970 0.6990 0.3730 0.027 Uiso 1 1 calc R U . . .
C11 C 0.29946(12) 0.7763(2) 0.40351(12) 0.0268(5) Uani 1 1 d . . . . .
H11 H 0.3048 0.8308 0.3620 0.032 Uiso 1 1 calc R U . . .
C12 C 0.35612(12) 0.7749(2) 0.45885(12) 0.0268(5) Uani 1 1 d D . . . .
C13 C 0.35330(11) 0.6978(2) 0.51974(11) 0.0215(4) Uani 1 1 d . . . . .
H13 H 0.3927 0.6989 0.5560 0.026 Uiso 1 1 calc R U . . .
C13A C 0.28964(10) 0.61693(18) 0.52623(10) 0.0166(4) Uani 1 1 d . . . . .
C13B C 0.26588(10) 0.52735(18) 0.58131(10) 0.0156(4) Uani 1 1 d . . . . .
C13C C 0.30743(10) 0.48461(18) 0.64790(10) 0.0165(4) Uani 1 1 d . . . . .
N14 N 0.14728(8) 0.27671(15) 0.52819(8) 0.0153(3) Uani 1 1 d . . . . .
H14 H 0.1576 0.2933 0.4819 0.018 Uiso 1 1 calc R U . . .
N15 N 0.12001(8) 0.16140(15) 0.55209(8) 0.0141(3) Uani 1 1 d . . . . .
C16 C 0.11414(10) 0.06190(18) 0.51116(9) 0.0146(4) Uani 1 1 d . . . . .
C17 C 0.08657(10) -0.05120(18) 0.55215(10) 0.0141(3) Uani 1 1 d . . . . .
N18 N 0.07889(8) -0.03128(15) 0.62584(8) 0.0142(3) Uani 1 1 d . . . . .
C19 C 0.05467(10) -0.12768(18) 0.66778(10) 0.0165(4) Uani 1 1 d . . . . .
H19 H 0.0498 -0.1140 0.7192 0.020 Uiso 1 1 calc R U . . .
C20 C 0.03627(10) -0.24737(18) 0.63904(10) 0.0178(4) Uani 1 1 d . . . . .
H20 H 0.0191 -0.3143 0.6703 0.021 Uiso 1 1 calc R U . . .
C21 C 0.04330(10) -0.26769(18) 0.56428(10) 0.0183(4) Uani 1 1 d . . . . .
H21 H 0.0303 -0.3484 0.5433 0.022 Uiso 1 1 calc R U . . .
C22 C 0.06969(10) -0.16816(18) 0.52012(10) 0.0170(4) Uani 1 1 d . . . . .
H22 H 0.0760 -0.1805 0.4687 0.020 Uiso 1 1 calc R U . . .
C23 C 0.13408(11) 0.0562(2) 0.43133(10) 0.0206(4) Uani 1 1 d . . . . .
H23A H 0.1335 0.1431 0.4107 0.031 Uiso 1 1 calc R U . . .
H23B H 0.0967 0.0028 0.4051 0.031 Uiso 1 1 calc R U . . .
H23C H 0.1851 0.0191 0.4260 0.031 Uiso 1 1 calc R U . . .
O1 O 0.04601(8) 0.52909(13) 0.39919(7) 0.0209(3) Uani 1 1 d G . . . .
H1A H 0.0394 0.6041 0.3820 0.031 Uiso 1 1 d G U . . .
H1B H 0.0649 0.4868 0.3638 0.031 Uiso 1 1 d G U . . .
O2 O 0.56859(9) 0.31525(19) 0.81966(10) 0.0432(4) Uani 1 1 d . . . . .
C24 C 0.59139(13) 0.4198(3) 0.84140(13) 0.0348(5) Uani 1 1 d . . . . .
H24 H 0.5539 0.4821 0.8533 0.042 Uiso 1 1 calc R U . . .
N24 N 0.66405(11) 0.4534(2) 0.84982(12) 0.0386(5) Uani 1 1 d . . . . .
C25 C 0.68485(19) 0.5803(3) 0.8796(2) 0.0693(10) Uani 1 1 d . . . . .
H25A H 0.6385 0.6314 0.8867 0.104 Uiso 1 1 calc R U . . .
H25B H 0.7185 0.6244 0.8450 0.104 Uiso 1 1 calc R U . . .
H25C H 0.7114 0.5695 0.9270 0.104 Uiso 1 1 calc R U . . .
C26 C 0.72558(14) 0.3652(3) 0.83253(16) 0.0450(7) Uani 1 1 d . . . . .
H26A H 0.7534 0.3427 0.8778 0.067 Uiso 1 1 calc R U . . .
H26B H 0.7606 0.4061 0.7979 0.067 Uiso 1 1 calc R U . . .
H26C H 0.7043 0.2873 0.8102 0.067 Uiso 1 1 calc R U . . .
O3 O 0.27703(8) 0.26121(15) 0.45019(8) 0.0295(3) Uani 1 1 d . . . . .
C27 C 0.29729(11) 0.3352(2) 0.40140(11) 0.0239(4) Uani 1 1 d . . . . .
H27 H 0.2591 0.3674 0.3689 0.029 Uiso 1 1 calc R U . . .
N27 N 0.36832(10) 0.37318(18) 0.39087(10) 0.0292(4) Uani 1 1 d . . . . .
C28 C 0.43017(13) 0.3311(4) 0.43764(15) 0.0543(8) Uani 1 1 d . . . . .
H28A H 0.4107 0.2713 0.4746 0.081 Uiso 1 1 calc R U . . .
H28B H 0.4532 0.4055 0.4623 0.081 Uiso 1 1 calc R U . . .
H28C H 0.4688 0.2880 0.4078 0.081 Uiso 1 1 calc R U . . .
C29 C 0.3864(2) 0.4593(3) 0.3306(2) 0.0733(11) Uani 1 1 d . . . . .
H29A H 0.3406 0.4737 0.3004 0.110 Uiso 1 1 calc R U . . .
H29B H 0.4264 0.4209 0.3003 0.110 Uiso 1 1 calc R U . . .
H29C H 0.4045 0.5414 0.3505 0.110 Uiso 1 1 calc R U . . .

loop_
_atom_site_aniso_label
_atom_site_aniso_U_11
_atom_site_aniso_U_22
_atom_site_aniso_U_33
_atom_site_aniso_U_23
_atom_site_aniso_U_13
_atom_site_aniso_U_12
Br1 0.0312(4) 0.0415(3) 0.0380(3) 0.0197(3) -0.0076(3) -0.0258(3)
Br2 0.061(2) 0.120(3) 0.070(3) 0.061(2) -0.0322(16) -0.068(2)
Cu 0.01482(14) 0.01239(14) 0.01222(13) -0.00034(10) 0.00216(9) -0.00240(10)
Cl1 0.0227(2) 0.0220(2) 0.0161(2) 0.00138(18) -0.00420(16) -0.00127(17)
Cl2 0.0141(2) 0.0160(2) 0.01508(19) -0.00173(17) 0.00164(15) -0.00111(15)
C1 0.0184(9) 0.0258(11) 0.0207(9) 0.0032(9) 0.0019(7) -0.0034(8)
C2 0.0167(10) 0.0311(11) 0.0304(11) 0.0062(10) -0.0014(8) -0.0011(8)
C3 0.0231(10) 0.0316(12) 0.0224(10) 0.0074(9) -0.0068(8) -0.0041(8)
C4 0.0253(10) 0.0247(11) 0.0164(9) 0.0015(8) -0.0002(7) -0.0060(8)
C4A 0.0180(9) 0.0151(9) 0.0185(9) -0.0008(8) -0.0010(7) -0.0051(7)
C5 0.0202(9) 0.0157(9) 0.0175(9) -0.0029(8) 0.0022(7) -0.0034(7)
C6 0.0183(9) 0.0163(9) 0.0172(9) -0.0037(8) 0.0045(7) -0.0026(7)
N7 0.0132(7) 0.0141(8) 0.0159(7) -0.0011(6) 0.0016(6) -0.0021(6)
C8 0.0113(8) 0.0138(9) 0.0168(8) -0.0005(7) -0.0003(6) -0.0013(7)
C8A 0.0154(8) 0.0126(9) 0.0157(8) 0.0008(7) 0.0019(7) -0.0013(7)
N9 0.0151(7) 0.0163(8) 0.0169(7) 0.0025(7) -0.0022(6) -0.0043(6)
C9A 0.0161(9) 0.0144(9) 0.0202(9) 0.0015(8) 0.0001(7) -0.0025(7)
C10 0.0216(10) 0.0228(10) 0.0223(9) 0.0059(9) -0.0040(7) -0.0041(8)
C11 0.0279(11) 0.0270(11) 0.0254(10) 0.0129(9) -0.0024(8) -0.0082(9)
C12 0.0220(10) 0.0264(11) 0.0320(11) 0.0075(10) -0.0008(8) -0.0124(8)
C13 0.0179(9) 0.0231(10) 0.0234(9) 0.0046(9) -0.0021(7) -0.0062(8)
C13A 0.0166(9) 0.0155(9) 0.0178(9) 0.0006(8) -0.0004(7) -0.0023(7)
C13B 0.0151(9) 0.0152(9) 0.0164(8) 0.0001(8) 0.0013(7) -0.0025(7)
C13C 0.0166(9) 0.0156(9) 0.0174(9) 0.0013(8) -0.0017(7) -0.0052(7)
N14 0.0191(8) 0.0143(8) 0.0125(7) 0.0019(6) 0.0020(6) -0.0061(6)
N15 0.0135(7) 0.0136(8) 0.0153(7) 0.0013(6) 0.0019(6) -0.0033(6)
C16 0.0135(8) 0.0158(9) 0.0144(8) 0.0002(8) 0.0006(6) -0.0015(7)
C17 0.0115(8) 0.0153(9) 0.0155(8) 0.0003(7) 0.0011(6) -0.0006(7)
N18 0.0134(7) 0.0150(8) 0.0143(7) 0.0001(6) 0.0014(5) 0.0000(6)
C19 0.0174(9) 0.0173(9) 0.0148(8) 0.0010(8) 0.0024(7) -0.0007(7)
C20 0.0182(9) 0.0162(9) 0.0190(9) 0.0044(8) 0.0019(7) -0.0020(7)
C21 0.0188(9) 0.0143(9) 0.0218(9) -0.0024(8) 0.0011(7) -0.0020(7)
C22 0.0192(9) 0.0175(9) 0.0144(8) -0.0026(8) 0.0015(7) -0.0010(7)
C23 0.0267(10) 0.0202(10) 0.0148(9) -0.0013(8) 0.0041(7) -0.0070(8)
O1 0.0243(7) 0.0171(7) 0.0214(7) 0.0020(6) -0.0027(5) -0.0023(6)
O2 0.0313(9) 0.0488(11) 0.0493(10) 0.0078(9) -0.0062(8) -0.0033(8)
C24 0.0269(12) 0.0438(15) 0.0338(12) 0.0043(11) 0.0019(9) 0.0051(10)
N24 0.0287(10) 0.0408(12) 0.0466(12) 0.0025(10) 0.0078(9) 0.0019(9)
C25 0.0528(19) 0.064(2) 0.091(3) -0.027(2) 0.0078(17) -0.0149(16)
C26 0.0245(12) 0.0469(16) 0.0637(17) 0.0167(14) 0.0068(11) 0.0015(11)
O3 0.0261(8) 0.0288(8) 0.0338(8) 0.0022(7) 0.0140(6) -0.0018(6)
C27 0.0184(10) 0.0292(11) 0.0240(10) -0.0032(9) 0.0017(8) 0.0012(8)
N27 0.0207(9) 0.0300(10) 0.0372(10) -0.0037(8) 0.0103(7) -0.0063(7)
C28 0.0182(12) 0.100(3) 0.0450(15) -0.0288(16) -0.0023(10) 0.0022(13)
C29 0.076(2) 0.0524(19) 0.093(3) 0.0253(19) 0.056(2) 0.0015(17)

_geom_special_details            
;
 All esds (except the esd in the dihedral angle between two l.s. planes)
 are estimated using the full covariance matrix.  The cell esds are taken
 into account individually in the estimation of esds in distances, angles
 and torsion angles; correlations between esds in cell parameters are only
 used when they are defined by crystal symmetry.  An approximate (isotropic)
 treatment of cell esds is used for estimating esds involving l.s. planes.
;

loop_
_geom_bond_atom_site_label_1
_geom_bond_atom_site_label_2
_geom_bond_distance
_geom_bond_site_symmetry_2
_geom_bond_publ_flag
Br1 C12 1.916(2) . ?
Br2 C12 1.882(6) . ?
Cu N15 1.9676(15) . ?
Cu N7 2.0120(16) . ?
Cu N18 2.0279(16) . ?
Cu Cl1 2.2802(7) . ?
Cu Cl2 2.4341(7) . ?
C1 C2 1.391(3) . ?
C1 C13C 1.393(3) . ?
C1 H1 0.9500 . ?
C2 C3 1.389(3) . ?
C2 H2 0.9500 . ?
C3 C4 1.384(3) . ?
C3 H3 0.9500 . ?
C4 C4A 1.397(3) . ?
C4 H4 0.9500 . ?
C4A C13C 1.404(3) . ?
C4A C5 1.507(3) . ?
C5 C6 1.534(2) . ?
C5 H5A 0.9900 . ?
C5 H5B 0.9900 . ?
C6 N7 1.474(2) . ?
C6 H6A 0.9900 . ?
C6 H6B 0.9900 . ?
N7 C8 1.289(2) . ?
C8 N14 1.388(2) . ?
C8 C8A 1.473(2) . ?
C8A N9 1.374(2) . ?
C8A C13B 1.378(2) . ?
N9 C9A 1.375(2) . ?
N9 H9 0.8800 . ?
C9A C10 1.396(3) . ?
C9A C13A 1.414(3) . ?
C10 C11 1.377(3) . ?
C10 H10 0.9500 . ?
C11 C12 1.406(3) . ?
C11 H11 0.9500 . ?
C12 C13 1.369(3) . ?
C13 C13A 1.403(3) . ?
C13 H13 0.9500 . ?
C13A C13B 1.433(3) . ?
C13B C13C 1.475(3) . ?
N14 N15 1.365(2) . ?
N14 H14 0.8800 . ?
N15 C16 1.279(2) . ?
C16 C17 1.478(3) . ?
C16 C23 1.496(2) . ?
C17 N18 1.363(2) . ?
C17 C22 1.381(3) . ?
N18 C19 1.333(2) . ?
C19 C20 1.389(3) . ?
C19 H19 0.9500 . ?
C20 C21 1.381(3) . ?
C20 H20 0.9500 . ?
C21 C22 1.393(3) . ?
C21 H21 0.9500 . ?
C22 H22 0.9500 . ?
C23 H23A 0.9800 . ?
C23 H23B 0.9800 . ?
C23 H23C 0.9800 . ?
O1 H1A 0.8496 . ?
O1 H1B 0.8493 . ?
O2 C24 1.224(3) . ?
C24 N24 1.327(3) . ?
C24 H24 0.9500 . ?
N24 C26 1.453(3) . ?
N24 C25 1.473(4) . ?
C25 H25A 0.9800 . ?
C25 H25B 0.9800 . ?
C25 H25C 0.9800 . ?
C26 H26A 0.9800 . ?
C26 H26B 0.9800 . ?
C26 H26C 0.9800 . ?
O3 C27 1.230(3) . ?
C27 N27 1.321(3) . ?
C27 H27 0.9500 . ?
N27 C28 1.439(3) . ?
N27 C29 1.453(3) . ?
C28 H28A 0.9800 . ?
C28 H28B 0.9800 . ?
C28 H28C 0.9800 . ?
C29 H29A 0.9800 . ?
C29 H29B 0.9800 . ?
C29 H29C 0.9800 . ?

loop_
_geom_angle_atom_site_label_1
_geom_angle_atom_site_label_2
_geom_angle_atom_site_label_3
_geom_angle
_geom_angle_site_symmetry_1
_geom_angle_site_symmetry_3
_geom_angle_publ_flag
N15 Cu N7 79.49(6) . . ?
N15 Cu N18 78.29(6) . . ?
N7 Cu N18 157.05(6) . . ?
N15 Cu Cl1 147.03(5) . . ?
N7 Cu Cl1 98.75(5) . . ?
N18 Cu Cl1 96.75(4) . . ?
N15 Cu Cl2 107.92(5) . . ?
N7 Cu Cl2 98.40(4) . . ?
N18 Cu Cl2 93.83(4) . . ?
Cl1 Cu Cl2 104.91(3) . . ?
C2 C1 C13C 120.86(18) . . ?
C2 C1 H1 119.6 . . ?
C13C C1 H1 119.6 . . ?
C3 C2 C1 119.30(19) . . ?
C3 C2 H2 120.3 . . ?
C1 C2 H2 120.3 . . ?
C4 C3 C2 120.22(19) . . ?
C4 C3 H3 119.9 . . ?
C2 C3 H3 119.9 . . ?
C3 C4 C4A 121.16(18) . . ?
C3 C4 H4 119.4 . . ?
C4A C4 H4 119.4 . . ?
C4 C4A C13C 118.59(17) . . ?
C4 C4A C5 120.76(17) . . ?
C13C C4A C5 120.65(16) . . ?
C4A C5 C6 113.65(16) . . ?
C4A C5 H5A 108.8 . . ?
C6 C5 H5A 108.8 . . ?
C4A C5 H5B 108.8 . . ?
C6 C5 H5B 108.8 . . ?
H5A C5 H5B 107.7 . . ?
N7 C6 C5 118.19(15) . . ?
N7 C6 H6A 107.8 . . ?
C5 C6 H6A 107.8 . . ?
N7 C6 H6B 107.8 . . ?
C5 C6 H6B 107.8 . . ?
H6A C6 H6B 107.1 . . ?
C8 N7 C6 126.11(16) . . ?
C8 N7 Cu 113.47(12) . . ?
C6 N7 Cu 120.05(11) . . ?
N7 C8 N14 118.81(16) . . ?
N7 C8 C8A 130.57(17) . . ?
N14 C8 C8A 110.53(15) . . ?
N9 C8A C13B 110.41(16) . . ?
N9 C8A C8 120.33(16) . . ?
C13B C8A C8 126.93(16) . . ?
C8A N9 C9A 108.48(15) . . ?
C8A N9 H9 125.8 . . ?
C9A N9 H9 125.8 . . ?
N9 C9A C10 129.73(17) . . ?
N9 C9A C13A 107.91(16) . . ?
C10 C9A C13A 122.36(17) . . ?
C11 C10 C9A 117.41(18) . . ?
C11 C10 H10 121.3 . . ?
C9A C10 H10 121.3 . . ?
C10 C11 C12 120.01(18) . . ?
C10 C11 H11 120.0 . . ?
C12 C11 H11 120.0 . . ?
C13 C12 C11 123.61(18) . . ?
C13 C12 Br2 120.6(2) . . ?
C11 C12 Br2 115.6(2) . . ?
C13 C12 Br1 118.07(16) . . ?
C11 C12 Br1 118.28(16) . . ?
C12 C13 C13A 117.09(18) . . ?
C12 C13 H13 121.5 . . ?
C13A C13 H13 121.5 . . ?
C13 C13A C9A 119.52(17) . . ?
C13 C13A C13B 133.32(17) . . ?
C9A C13A C13B 107.13(16) . . ?
C8A C13B C13A 106.03(16) . . ?
C8A C13B C13C 125.17(17) . . ?
C13A C13B C13C 128.70(16) . . ?
C1 C13C C4A 119.87(17) . . ?
C1 C13C C13B 120.30(17) . . ?
C4A C13C C13B 119.80(17) . . ?
N15 N14 C8 112.86(14) . . ?
N15 N14 H14 123.6 . . ?
C8 N14 H14 123.6 . . ?
C16 N15 N14 123.69(15) . . ?
C16 N15 Cu 120.93(12) . . ?
N14 N15 Cu 115.20(11) . . ?
N15 C16 C17 112.23(15) . . ?
N15 C16 C23 125.25(17) . . ?
C17 C16 C23 122.50(16) . . ?
N18 C17 C22 121.71(17) . . ?
N18 C17 C16 114.16(16) . . ?
C22 C17 C16 124.13(16) . . ?
C19 N18 C17 118.80(16) . . ?
C19 N18 Cu 126.82(12) . . ?
C17 N18 Cu 114.12(12) . . ?
N18 C19 C20 122.41(17) . . ?
N18 C19 H19 118.8 . . ?
C20 C19 H19 118.8 . . ?
C21 C20 C19 119.01(17) . . ?
C21 C20 H20 120.5 . . ?
C19 C20 H20 120.5 . . ?
C20 C21 C22 119.04(17) . . ?
C20 C21 H21 120.5 . . ?
C22 C21 H21 120.5 . . ?
C17 C22 C21 119.02(17) . . ?
C17 C22 H22 120.5 . . ?
C21 C22 H22 120.5 . . ?
C16 C23 H23A 109.5 . . ?
C16 C23 H23B 109.5 . . ?
H23A C23 H23B 109.5 . . ?
C16 C23 H23C 109.5 . . ?
H23A C23 H23C 109.5 . . ?
H23B C23 H23C 109.5 . . ?
H1A O1 H1B 104.6 . . ?
O2 C24 N24 125.6(2) . . ?
O2 C24 H24 117.2 . . ?
N24 C24 H24 117.2 . . ?
C24 N24 C26 121.3(2) . . ?
C24 N24 C25 120.9(2) . . ?
C26 N24 C25 117.8(2) . . ?
N24 C25 H25A 109.5 . . ?
N24 C25 H25B 109.5 . . ?
H25A C25 H25B 109.5 . . ?
N24 C25 H25C 109.5 . . ?
H25A C25 H25C 109.5 . . ?
H25B C25 H25C 109.5 . . ?
N24 C26 H26A 109.5 . . ?
N24 C26 H26B 109.5 . . ?
H26A C26 H26B 109.5 . . ?
N24 C26 H26C 109.5 . . ?
H26A C26 H26C 109.5 . . ?
H26B C26 H26C 109.5 . . ?
O3 C27 N27 124.8(2) . . ?
O3 C27 H27 117.6 . . ?
N27 C27 H27 117.6 . . ?
C27 N27 C28 121.9(2) . . ?
C27 N27 C29 120.5(2) . . ?
C28 N27 C29 117.7(2) . . ?
N27 C28 H28A 109.5 . . ?
N27 C28 H28B 109.5 . . ?
H28A C28 H28B 109.5 . . ?
N27 C28 H28C 109.5 . . ?
H28A C28 H28C 109.5 . . ?
H28B C28 H28C 109.5 . . ?
N27 C29 H29A 109.5 . . ?
N27 C29 H29B 109.5 . . ?
H29A C29 H29B 109.5 . . ?
N27 C29 H29C 109.5 . . ?
H29A C29 H29C 109.5 . . ?
H29B C29 H29C 109.5 . . ?

loop_
_geom_torsion_atom_site_label_1
_geom_torsion_atom_site_label_2
_geom_torsion_atom_site_label_3
_geom_torsion_atom_site_label_4
_geom_torsion
_geom_torsion_site_symmetry_1
_geom_torsion_site_symmetry_2
_geom_torsion_site_symmetry_3
_geom_torsion_site_symmetry_4
_geom_torsion_publ_flag
C13C C1 C2 C3 -0.5(3) . . . . ?
C1 C2 C3 C4 0.0(3) . . . . ?
C2 C3 C4 C4A -0.1(3) . . . . ?
C3 C4 C4A C13C 0.6(3) . . . . ?
C3 C4 C4A C5 -178.54(19) . . . . ?
C4 C4A C5 C6 -87.3(2) . . . . ?
C13C C4A C5 C6 93.6(2) . . . . ?
C4A C5 C6 N7 -48.6(2) . . . . ?
C5 C6 N7 C8 -37.3(3) . . . . ?
C5 C6 N7 Cu 150.03(13) . . . . ?
C6 N7 C8 N14 -168.76(16) . . . . ?
Cu N7 C8 N14 4.3(2) . . . . ?
C6 N7 C8 C8A 15.1(3) . . . . ?
Cu N7 C8 C8A -171.89(15) . . . . ?
N7 C8 C8A N9 -140.9(2) . . . . ?
N14 C8 C8A N9 42.7(2) . . . . ?
N7 C8 C8A C13B 58.2(3) . . . . ?
N14 C8 C8A C13B -118.2(2) . . . . ?
C13B C8A N9 C9A -2.2(2) . . . . ?
C8 C8A N9 C9A -165.99(16) . . . . ?
C8A N9 C9A C10 -178.1(2) . . . . ?
C8A N9 C9A C13A 2.0(2) . . . . ?
N9 C9A C10 C11 -180.0(2) . . . . ?
C13A C9A C10 C11 -0.1(3) . . . . ?
C9A C10 C11 C12 -0.8(3) . . . . ?
C10 C11 C12 C13 1.1(4) . . . . ?
C10 C11 C12 Br2 177.0(3) . . . . ?
C10 C11 C12 Br1 -176.34(18) . . . . ?
C11 C12 C13 C13A -0.3(3) . . . . ?
Br2 C12 C13 C13A -176.0(3) . . . . ?
Br1 C12 C13 C13A 177.12(16) . . . . ?
C12 C13 C13A C9A -0.7(3) . . . . ?
C12 C13 C13A C13B -178.2(2) . . . . ?
N9 C9A C13A C13 -179.25(17) . . . . ?
C10 C9A C13A C13 0.9(3) . . . . ?
N9 C9A C13A C13B -1.2(2) . . . . ?
C10 C9A C13A C13B 178.96(18) . . . . ?
N9 C8A C13B C13A 1.4(2) . . . . ?
C8 C8A C13B C13A 163.89(17) . . . . ?
N9 C8A C13B C13C -175.26(17) . . . . ?
C8 C8A C13B C13C -12.8(3) . . . . ?
C13 C13A C13B C8A 177.6(2) . . . . ?
C9A C13A C13B C8A -0.1(2) . . . . ?
C13 C13A C13B C13C -5.9(4) . . . . ?
C9A C13A C13B C13C 176.36(18) . . . . ?
C2 C1 C13C C4A 1.0(3) . . . . ?
C2 C1 C13C C13B -176.87(19) . . . . ?
C4 C4A C13C C1 -1.1(3) . . . . ?
C5 C4A C13C C1 178.07(17) . . . . ?
C4 C4A C13C C13B 176.81(18) . . . . ?
C5 C4A C13C C13B -4.0(3) . . . . ?
C8A C13B C13C C1 126.9(2) . . . . ?
C13A C13B C13C C1 -49.0(3) . . . . ?
C8A C13B C13C C4A -51.0(3) . . . . ?
C13A C13B C13C C4A 133.1(2) . . . . ?
N7 C8 N14 N15 -4.7(2) . . . . ?
C8A C8 N14 N15 172.19(14) . . . . ?
C8 N14 N15 C16 -172.51(16) . . . . ?
C8 N14 N15 Cu 2.75(18) . . . . ?
N14 N15 C16 C17 177.14(15) . . . . ?
Cu N15 C16 C17 2.1(2) . . . . ?
N14 N15 C16 C23 -1.5(3) . . . . ?
Cu N15 C16 C23 -176.51(14) . . . . ?
N15 C16 C17 N18 -5.2(2) . . . . ?
C23 C16 C17 N18 173.52(16) . . . . ?
N15 C16 C17 C22 174.91(17) . . . . ?
C23 C16 C17 C22 -6.4(3) . . . . ?
C22 C17 N18 C19 0.2(3) . . . . ?
C16 C17 N18 C19 -179.70(15) . . . . ?
C22 C17 N18 Cu -174.32(13) . . . . ?
C16 C17 N18 Cu 5.76(18) . . . . ?
C17 N18 C19 C20 -0.6(3) . . . . ?
Cu N18 C19 C20 173.14(13) . . . . ?
N18 C19 C20 C21 0.0(3) . . . . ?
C19 C20 C21 C22 0.9(3) . . . . ?
N18 C17 C22 C21 0.8(3) . . . . ?
C16 C17 C22 C21 -179.33(17) . . . . ?
C20 C21 C22 C17 -1.3(3) . . . . ?
O2 C24 N24 C26 0.6(4) . . . . ?
O2 C24 N24 C25 -177.2(3) . . . . ?
O3 C27 N27 C28 -0.8(4) . . . . ?
O3 C27 N27 C29 178.9(2) . . . . ?

loop_
_geom_hbond_atom_site_label_D
_geom_hbond_atom_site_label_H
_geom_hbond_atom_site_label_A
_geom_hbond_distance_DH
_geom_hbond_distance_HA
_geom_hbond_distance_DA
_geom_hbond_angle_DHA
_geom_hbond_site_symmetry_A
C6 H6A Cl1 0.99 2.76 3.466(2) 129.1 .
N9 H9 O1 0.88 1.96 2.814(2) 162.7 .
C13 H13 O2 0.95 2.65 3.436(3) 141.0 2_656
N14 H14 O3 0.88 2.20 2.694(2) 115.2 .
C19 H19 Cl1 0.95 2.97 3.450(2) 112.9 .
C19 H19 Cl2 0.95 2.78 3.4284(19) 126.7 2_546
C20 H20 Cl2 0.95 2.87 3.463(2) 121.7 2_546
C22 H22 Cl2 0.95 2.66 3.559(2) 158.5 3_556
C23 H23B Cl2 0.98 2.73 3.662(2) 159.5 3_556
O1 H1A Cl2 0.85 2.28 3.1272(15) 171.7 3_566
O1 H1B Cl1 0.85 2.34 3.1752(16) 167.8 4_565
C24 H24 Br1 0.95 2.98 3.863(3) 154.5 4_576
C24 H24 Br2 0.95 2.93 3.827(6) 158.5 4_576
C27 H27 Cl1 0.95 2.70 3.623(2) 164.9 4_565
C28 H28C O2 0.98 2.61 3.591(3) 175.4 4_565

_refine_diff_density_max         0.630
_refine_diff_density_min         -0.611
_refine_diff_density_rms         0.053

_shelxl_version_number           2014-3

_shelx_res_file                  
;
TITL chwi686_2_a.res in P2(1)/c
CELL 1.54178 17.5143 10.4202 18.1682 90 90.548 90
ZERR 4 0.0035 0.0021 0.0036 0 0.03 0
LATT 1
SYMM -X,0.5+Y,0.5-Z
SFAC C H Br Cl Cu N O
UNIT 120 144 4 8 4 28 12
SADI Br2 C12 Br1 C12

L.S. 15
ACTA
MERG 2
PLAN  20
SIZE 0.14 0.12 0.07
TEMP -173.15
CONF
HTAB
list 4
MORE -1
BOND $H
fmap 2 53
omit 1 2 2
omit 1 1 2
omit 1 1 0
HTAB C6 Cl1
HTAB N9 O1
EQIV $1 -x+1, y+1/2, -z+3/2
HTAB C13 O2_$1
HTAB N14 O3
HTAB C19 Cl1
EQIV $2 -x, y-1/2, -z+3/2
HTAB C19 Cl2_$2
HTAB C20 Cl2_$2
EQIV $3 -x, -y, -z+1
HTAB C22 Cl2_$3
HTAB C23 Cl2_$3
EQIV $4 -x, -y+1, -z+1
HTAB O1 Cl2_$4
EQIV $5 x, -y+1/2, z-1/2
HTAB O1 Cl1_$5
EQIV $6 x, -y+3/2, z+1/2
HTAB C24 Br1_$6
HTAB C24 Br2_$6
HTAB C27 Cl1_$5
HTAB C28 O2_$5

WGHT    0.032193    3.238577
FVAR       0.33165
PART   1
BR1   3    0.439871    0.892147    0.450695    10.75000    0.03120    0.04153 =
         0.03805    0.01967   -0.00756   -0.02580
PART   2
BR2   3    0.441794    0.879265    0.441485    10.25000    0.06117    0.12048 =
         0.07035    0.06100   -0.03216   -0.06760
PART   0
CU    5    0.097208    0.152710    0.657804    11.00000    0.01482    0.01239 =
         0.01222   -0.00034    0.00216   -0.00240
CL1   4    0.141133    0.107038    0.773414    11.00000    0.02274    0.02196 =
         0.01613    0.00138   -0.00420   -0.00127
CL2   4   -0.038000    0.198667    0.672900    11.00000    0.01409    0.01595 =
         0.01508   -0.00173    0.00164   -0.00111
C1    1    0.383028    0.444064    0.643330    11.00000    0.01843    0.02576 =
         0.02071    0.00323    0.00189   -0.00342
AFIX  43
H1    2    0.408510    0.448144    0.597464    11.00000   -1.20000
AFIX   0
C2    1    0.421688    0.397680    0.705051    11.00000    0.01673    0.03108 =
         0.03041    0.00622   -0.00136   -0.00112
AFIX  43
H2    2    0.473121    0.369614    0.701403    11.00000   -1.20000
AFIX   0
C3    1    0.384298    0.392833    0.772076    11.00000    0.02310    0.03159 =
         0.02244    0.00740   -0.00678   -0.00409
AFIX  43
H3    2    0.410238    0.361278    0.814521    11.00000   -1.20000
AFIX   0
C4    1    0.309376    0.433824    0.777222    11.00000    0.02534    0.02471 =
         0.01642    0.00146   -0.00020   -0.00603
AFIX  43
H4    2    0.284406    0.429938    0.823358    11.00000   -1.20000
AFIX   0
C4A   1    0.269819    0.480816    0.715762    11.00000    0.01797    0.01514 =
         0.01846   -0.00076   -0.00096   -0.00513
C5    1    0.188842    0.528150    0.722308    11.00000    0.02020    0.01575 =
         0.01746   -0.00290    0.00224   -0.00345
AFIX  23
H5A   2    0.179573    0.594793    0.684428    11.00000   -1.20000
H5B   2    0.182597    0.568805    0.771131    11.00000   -1.20000
AFIX   0
C6    1    0.128729    0.422110    0.713244    11.00000    0.01828    0.01633 =
         0.01719   -0.00369    0.00451   -0.00262
AFIX  23
H6A   2    0.129534    0.369516    0.758625    11.00000   -1.20000
H6B   2    0.077989    0.463750    0.710223    11.00000   -1.20000
AFIX   0
N7    6    0.135254    0.334344    0.650019    11.00000    0.01316    0.01415 =
         0.01593   -0.00110    0.00157   -0.00210
C8    1    0.156964    0.364972    0.584728    11.00000    0.01134    0.01380 =
         0.01681   -0.00052   -0.00035   -0.00131
C8A   1    0.196195    0.480654    0.557831    11.00000    0.01539    0.01261 =
         0.01567    0.00075    0.00186   -0.00128
N9    6    0.176289    0.533398    0.491057    11.00000    0.01506    0.01627 =
         0.01692    0.00254   -0.00221   -0.00430
AFIX  43
H9    2    0.134882    0.515214    0.465296    11.00000   -1.20000
AFIX   0
C9A   1    0.231967    0.619368    0.471280    11.00000    0.01613    0.01438 =
         0.02023    0.00150    0.00008   -0.00248
C10   1    0.236200    0.698667    0.409511    11.00000    0.02156    0.02276 =
         0.02225    0.00592   -0.00398   -0.00413
AFIX  43
H10   2    0.196968    0.699043    0.373040    11.00000   -1.20000
AFIX   0
C11   1    0.299458    0.776318    0.403511    11.00000    0.02795    0.02700 =
         0.02539    0.01289   -0.00239   -0.00818
AFIX  43
H11   2    0.304812    0.830850    0.361975    11.00000   -1.20000
AFIX   0
C12   1    0.356119    0.774903    0.458845    11.00000    0.02204    0.02639 =
         0.03196    0.00753   -0.00084   -0.01236
C13   1    0.353297    0.697788    0.519737    11.00000    0.01791    0.02313 =
         0.02341    0.00457   -0.00210   -0.00624
AFIX  43
H13   2    0.392709    0.698946    0.556022    11.00000   -1.20000
AFIX   0
C13A  1    0.289638    0.616931    0.526233    11.00000    0.01659    0.01555 =
         0.01780    0.00059   -0.00039   -0.00234
C13B  1    0.265877    0.527352    0.581311    11.00000    0.01510    0.01516 =
         0.01644    0.00008    0.00128   -0.00252
C13C  1    0.307430    0.484608    0.647904    11.00000    0.01656    0.01561 =
         0.01742    0.00129   -0.00171   -0.00516
N14   6    0.147278    0.276714    0.528189    11.00000    0.01905    0.01432 =
         0.01252    0.00188    0.00197   -0.00610
AFIX  43
H14   2    0.157616    0.293314    0.481851    11.00000   -1.20000
AFIX   0
N15   6    0.120010    0.161402    0.552087    11.00000    0.01345    0.01361 =
         0.01527    0.00130    0.00195   -0.00334
C16   1    0.114145    0.061902    0.511163    11.00000    0.01354    0.01578 =
         0.01438    0.00022    0.00063   -0.00146
C17   1    0.086571   -0.051204    0.552146    11.00000    0.01151    0.01534 =
         0.01555    0.00030    0.00109   -0.00057
N18   6    0.078890   -0.031276    0.625838    11.00000    0.01341    0.01503 =
         0.01425    0.00008    0.00145    0.00002
C19   1    0.054666   -0.127682    0.667778    11.00000    0.01738    0.01732 =
         0.01481    0.00103    0.00235   -0.00069
AFIX  43
H19   2    0.049803   -0.114033    0.719220    11.00000   -1.20000
AFIX   0
C20   1    0.036271   -0.247366    0.639037    11.00000    0.01820    0.01624 =
         0.01897    0.00437    0.00186   -0.00202
AFIX  43
H20   2    0.019112   -0.314256    0.670323    11.00000   -1.20000
AFIX   0
C21   1    0.043298   -0.267695    0.564279    11.00000    0.01883    0.01430 =
         0.02178   -0.00238    0.00112   -0.00204
AFIX  43
H21   2    0.030317   -0.348388    0.543287    11.00000   -1.20000
AFIX   0
C22   1    0.069692   -0.168162    0.520118    11.00000    0.01923    0.01753 =
         0.01441   -0.00258    0.00152   -0.00099
AFIX  43
H22   2    0.075991   -0.180535    0.468728    11.00000   -1.20000
AFIX   0
C23   1    0.134076    0.056229    0.431328    11.00000    0.02671    0.02024 =
         0.01480   -0.00132    0.00410   -0.00702
AFIX 137
H23A  2    0.133481    0.143093    0.410653    11.00000   -1.50000
H23B  2    0.096679    0.002818    0.405067    11.00000   -1.50000
H23C  2    0.185121    0.019060    0.425974    11.00000   -1.50000
AFIX   6
O1    7    0.046014    0.529085    0.399191    11.00000    0.02433    0.01710 =
         0.02136    0.00196   -0.00268   -0.00228
H1A   2    0.039412    0.604146    0.382009    11.00000   -1.50000
H1B   2    0.064934    0.486796    0.363807    11.00000   -1.50000
AFIX   0
O2    7    0.568593    0.315252    0.819661    11.00000    0.03134    0.04884 =
         0.04926    0.00780   -0.00615   -0.00332
C24   1    0.591391    0.419785    0.841402    11.00000    0.02686    0.04379 =
         0.03379    0.00430    0.00186    0.00511
AFIX  43
H24   2    0.553887    0.482123    0.853256    11.00000   -1.20000
AFIX   0
N24   6    0.664050    0.453440    0.849822    11.00000    0.02871    0.04075 =
         0.04661    0.00252    0.00784    0.00188
C25   1    0.684855    0.580307    0.879616    11.00000    0.05285    0.06386 =
         0.09120   -0.02741    0.00776   -0.01488
AFIX 137
H25A  2    0.638519    0.631392    0.886674    11.00000   -1.50000
H25B  2    0.718520    0.624390    0.845038    11.00000   -1.50000
H25C  2    0.711368    0.569546    0.926959    11.00000   -1.50000
AFIX   0
C26   1    0.725576    0.365213    0.832526    11.00000    0.02451    0.04689 =
         0.06368    0.01670    0.00681    0.00153
AFIX 137
H26A  2    0.753360    0.342695    0.877787    11.00000   -1.50000
H26B  2    0.760601    0.406145    0.797943    11.00000   -1.50000
H26C  2    0.704259    0.287299    0.810185    11.00000   -1.50000
AFIX   0
O3    7    0.277028    0.261211    0.450187    11.00000    0.02606    0.02884 =
         0.03383    0.00223    0.01397   -0.00184
C27   1    0.297291    0.335192    0.401404    11.00000    0.01844    0.02917 =
         0.02400   -0.00320    0.00165    0.00123
AFIX  43
H27   2    0.259055    0.367412    0.368894    11.00000   -1.20000
AFIX   0
N27   6    0.368322    0.373179    0.390866    11.00000    0.02072    0.02999 =
         0.03718   -0.00368    0.01027   -0.00629
C28   1    0.430174    0.331129    0.437640    11.00000    0.01816    0.09977 =
         0.04500   -0.02881   -0.00230    0.00216
AFIX 137
H28A  2    0.410692    0.271301    0.474601    11.00000   -1.50000
H28B  2    0.453156    0.405490    0.462344    11.00000   -1.50000
H28C  2    0.468804    0.287954    0.407835    11.00000   -1.50000
AFIX   0
C29   1    0.386448    0.459274    0.330634    11.00000    0.07584    0.05242 =
         0.09257    0.02530    0.05575    0.00151
AFIX 137
H29A  2    0.340617    0.473685    0.300388    11.00000   -1.50000
H29B  2    0.426417    0.420872    0.300343    11.00000   -1.50000
H29C  2    0.404540    0.541352    0.350532    11.00000   -1.50000

AFIX   0
HKLF 4

REM  chwi686_2_a.res in P2(1)/c
REM R1 =  0.0256 for    5566 Fo > 4sig(Fo)  and  0.0296 for all    6172 data
REM    414 parameters refined using      1 restraints

END

WGHT      0.0309      3.2129

REM Instructions for potential hydrogen bonds
HTAB C6 Cl1
HTAB N9 O1
HTAB C13 O2_$1
HTAB N14 O3
HTAB C19 Cl1
HTAB C19 Cl2_$2
HTAB C20 Cl2_$2
HTAB C22 Cl2_$3
HTAB C23 Cl2_$3
HTAB O1 Cl2_$4
HTAB O1 Cl1_$5
HTAB C24 Br1_$6
HTAB C24 Br2_$6
HTAB C27 Cl1_$5
HTAB C28 O2_$5

REM Highest difference peak  0.630,  deepest hole -0.611,  1-sigma level  0.053
Q1    1   0.4340  0.5803  0.7585  11.00000  0.05    0.63
Q2    1   0.1916  0.2662  0.4967  11.00000  0.05    0.50
Q3    1   0.5996  0.2372  0.7655  11.00000  0.05    0.43
Q4    1   0.1086  0.1588  0.4611  11.00000  0.05    0.38
Q5    1   0.6702  0.3015  0.7934  11.00000  0.05    0.36
Q6    1   0.0910  0.3447  0.3585  11.00000  0.05    0.30
Q7    1   0.1765  0.4214  0.5731  11.00000  0.05    0.29
Q8    1   0.2813  0.5796  0.5587  11.00000  0.05    0.28
Q9    1   0.1208  0.0582  0.4780  11.00000  0.05    0.28
Q10   1   0.0368 -0.2041  0.5350  11.00000  0.05    0.27
Q11   1   0.2620  0.6191  0.5000  11.00000  0.05    0.27
Q12   1   0.2294  0.4977  0.7180  11.00000  0.05    0.27
Q13   1   0.1417  0.1269  0.5750  11.00000  0.05    0.26
Q14   1   0.2383  0.4796  0.5653  11.00000  0.05    0.26
Q15   1   0.0223  0.1586  0.6632  11.00000  0.05    0.26
Q16   1   0.1616  0.4737  0.7185  11.00000  0.05    0.25
Q17   1   0.1050 -0.0012  0.5342  11.00000  0.05    0.25
Q18   1   0.1354  0.2155  0.5411  11.00000  0.05    0.24
Q19   1   0.1066  0.1637  0.5753  11.00000  0.05    0.24
Q20   1   0.2851  0.4555  0.7420  11.00000  0.05    0.23
;
_shelx_res_checksum              26702
####################################################################### 
# 
# This file contains crystal structure data downloaded from the 
# Cambridge Structural Database (CSD) hosted by the Cambridge 
# Crystallographic Data Centre (CCDC).
# 
# Full information about CCDC data access policies and citation 
# guidelines are available at http://www.ccdc.cam.ac.uk/access/V1 
# 
# Audit and citation data items may have been added by the CCDC. 
# Please retain this information to preserve the provenance of 
# this file and to allow appropriate attribution of the data. 
# 
#######################################################################

data_chwi1101
_database_code_depnum_ccdc_archive 'CCDC 2261965'
loop_
_audit_author_name
_audit_author_address
'Vladimir Arion'
;University of Vienna
Austria
;
_audit_update_record             
;
2023-05-10 deposited with the CCDC.	2023-07-03 downloaded from the CCDC.
;

_audit_creation_method           SHELXL-2014
_chemical_name_systematic        
;
 ?
;
_chemical_name_common            ?
_chemical_melting_point          ?
_chemical_formula_moiety         'C25 H22 Br N5, C H2 Cl2'
_chemical_formula_sum            'C26 H24 Br Cl2 N5'
_chemical_formula_weight         557.31

loop_
_atom_type_symbol
_atom_type_description
_atom_type_scat_dispersion_real
_atom_type_scat_dispersion_imag
_atom_type_scat_source
C C 0.0033 0.0016 'International Tables Vol C Tables 4.2.6.8 and 6.1.1.4'
H H 0.0000 0.0000 'International Tables Vol C Tables 4.2.6.8 and 6.1.1.4'
N N 0.0061 0.0033 'International Tables Vol C Tables 4.2.6.8 and 6.1.1.4'
Br Br -0.2901 2.4595 'International Tables Vol C Tables 4.2.6.8 and 6.1.1.4'
Cl Cl 0.1484 0.1585 'International Tables Vol C Tables 4.2.6.8 and 6.1.1.4'

_space_group_crystal_system      triclinic
_space_group_IT_number           2
_space_group_name_H-M_alt        'P -1'
_space_group_name_Hall           '-P 1'

_shelx_space_group_comment       
;
The symmetry employed for this shelxl refinement is uniquely defined
by the following loop, which should always be used as a source of
symmetry information in preference to the above space-group names.
They are only intended as comments.
;

loop_
_space_group_symop_operation_xyz
'x, y, z'
'-x, -y, -z'

_cell_length_a                   11.5481(7)
_cell_length_b                   11.5707(7)
_cell_length_c                   20.2679(13)
_cell_angle_alpha                79.717(5)
_cell_angle_beta                 89.452(5)
_cell_angle_gamma                64.211(4)
_cell_volume                     2392.2(3)
_cell_formula_units_Z            4
_cell_measurement_temperature    100(2)
_cell_measurement_reflns_used    56364
_cell_measurement_theta_min      2.72
_cell_measurement_theta_max      30.47

_exptl_crystal_description       block
_exptl_crystal_colour            colourless
_exptl_crystal_density_meas      ?
_exptl_crystal_density_method    ?
_exptl_crystal_density_diffrn    1.547
_exptl_crystal_F_000             1136
_exptl_transmission_factor_min   ?
_exptl_transmission_factor_max   ?
_exptl_crystal_size_max          0.085
_exptl_crystal_size_mid          0.070
_exptl_crystal_size_min          0.060
_exptl_absorpt_coefficient_mu    1.968
_shelx_estimated_absorpt_T_min   0.851
_shelx_estimated_absorpt_T_max   0.891
_exptl_absorpt_correction_type   multi-scan
_exptl_absorpt_correction_T_min  0.7075
_exptl_absorpt_correction_T_max  0.9712
_exptl_absorpt_process_details   SADABS

_exptl_special_details           
;
 ?
;

_diffrn_ambient_temperature      100(2)
_diffrn_radiation_wavelength     0.71073
_diffrn_radiation_type           MoK\a
_diffrn_source                   ?
_diffrn_measurement_device_type  'STOE STADIVARI'
_diffrn_measurement_method       'rotation method, \w scans'
_diffrn_detector_area_resol_mean ?
_diffrn_reflns_number            58355
_diffrn_reflns_av_unetI/netI     0.0617
_diffrn_reflns_av_R_equivalents  0.0747
_diffrn_reflns_limit_h_min       -13
_diffrn_reflns_limit_h_max       13
_diffrn_reflns_limit_k_min       -13
_diffrn_reflns_limit_k_max       13
_diffrn_reflns_limit_l_min       -24
_diffrn_reflns_limit_l_max       24
_diffrn_reflns_theta_min         2.760
_diffrn_reflns_theta_max         25.026
_diffrn_reflns_theta_full        25.242
_diffrn_measured_fraction_theta_max 0.997
_diffrn_measured_fraction_theta_full 0.974
_diffrn_reflns_Laue_measured_fraction_max 0.997
_diffrn_reflns_Laue_measured_fraction_full 0.974
_diffrn_reflns_point_group_measured_fraction_max 0.997
_diffrn_reflns_point_group_measured_fraction_full 0.974
_reflns_number_total             8435
_reflns_number_gt                5827
_reflns_threshold_expression     'I > 2\s(I)'
_reflns_Friedel_coverage         0.000
_reflns_Friedel_fraction_max     .
_reflns_Friedel_fraction_full    .

_reflns_special_details          
;
 Reflections were merged by SHELXL according to the crystal
 class for the calculation of statistics and refinement.
 
 _reflns_Friedel_fraction is defined as the number of unique
 Friedel pairs measured divided by the number that would be
 possible theoretically, ignoring centric projections and
 systematic absences.
;

_computing_data_collection       'X-Area Pilatus3_SV 1.31.170.0 (STOE, 2020)'
_computing_cell_refinement       'X-Area Recipe 1.36.0-0 (STOE, 2020)'
_computing_data_reduction        
'X-Area Integrate 1.78.3.0; X-Area LANA 1.83.8.0 (STOE, 2020)'
_computing_structure_solution    'SHELXS-2014 (Sheldrick, 2014)'
_computing_structure_refinement  'SHELXL-2014 (Sheldrick, 2014)'
_computing_molecular_graphics    'Bruker SHELXTL'
_computing_publication_material  'Bruker SHELXTL'

_refine_special_details          
; 
 ?
;
_refine_ls_structure_factor_coef Fsqd
_refine_ls_matrix_type           full
_refine_ls_weighting_scheme      calc
_refine_ls_weighting_details     
'w=1/[\s^2^(Fo^2^)+(0.1139P)^2^+1.4784P] where P=(Fo^2^+2Fc^2^)/3'
_atom_sites_solution_primary     ?
_atom_sites_solution_secondary   ?
_atom_sites_solution_hydrogens   geom
_refine_ls_hydrogen_treatment    constr
_refine_ls_extinction_method     none
_refine_ls_extinction_coef       .
_refine_ls_number_reflns         8435
_refine_ls_number_parameters     615
_refine_ls_number_restraints     0
_refine_ls_R_factor_all          0.0922
_refine_ls_R_factor_gt           0.0579
_refine_ls_wR_factor_ref         0.1795
_refine_ls_wR_factor_gt          0.1586
_refine_ls_goodness_of_fit_ref   1.058
_refine_ls_restrained_S_all      1.058
_refine_ls_shift/su_max          0.001
_refine_ls_shift/su_mean         0.000

loop_
_atom_site_label
_atom_site_type_symbol
_atom_site_fract_x
_atom_site_fract_y
_atom_site_fract_z
_atom_site_U_iso_or_equiv
_atom_site_adp_type
_atom_site_occupancy
_atom_site_site_symmetry_order
_atom_site_calc_flag
_atom_site_refinement_flags_posn
_atom_site_refinement_flags_adp
_atom_site_refinement_flags_occupancy
_atom_site_disorder_assembly
_atom_site_disorder_group
Br1 Br -0.03236(5) 0.69326(5) 0.25264(3) 0.01956(18) Uani 1 1 d . . . . .
Br2 Br 0.13693(5) 0.30625(5) 0.24384(3) 0.02002(18) Uani 1 1 d . . . . .
Cl4 Cl 1.17596(15) 0.04358(18) 0.63485(8) 0.0410(4) Uani 1 1 d . . . . .
Cl3 Cl 0.93051(14) 0.09686(17) 0.57009(9) 0.0377(4) Uani 1 1 d . . . . .
Cl2 Cl 0.4286(2) 1.0782(2) 0.07886(13) 0.0805(8) Uani 1 1 d . . . . .
Cl1 Cl 0.2699(2) 0.98475(18) 0.15880(10) 0.0562(6) Uani 1 1 d . . . . .
N19 N 1.1345(4) 0.2793(4) 0.4534(2) 0.0208(11) Uani 1 1 d . . . . .
N16 N 0.8408(4) 0.5229(4) 0.3659(2) 0.0156(10) Uani 1 1 d . . . . .
N15 N 0.7269(4) 0.5335(4) 0.3362(2) 0.0155(10) Uani 1 1 d . . . . .
N10 N 0.4986(4) 0.6572(4) 0.2293(2) 0.0154(10) Uani 1 1 d . . . . .
H10 H 0.5558 0.6350 0.1992 0.018 Uiso 1 1 calc R U . . .
N8 N 0.6673(4) 0.7583(4) 0.3278(2) 0.0190(10) Uani 1 1 d . . . . .
H8 H 0.7314 0.7409 0.3569 0.023 Uiso 1 1 calc R U . . .
N49 N 0.9309(4) 0.7562(5) 0.0509(3) 0.0273(12) Uani 1 1 d . . . . .
N46 N 0.8466(4) 0.5084(4) 0.1302(2) 0.0143(10) Uani 1 1 d . . . . .
N45 N 0.7430(4) 0.4950(4) 0.1613(2) 0.0129(9) Uani 1 1 d . . . . .
N40 N 0.6215(4) 0.3683(4) 0.2704(2) 0.0139(10) Uani 1 1 d . . . . .
H40 H 0.6554 0.3937 0.3003 0.017 Uiso 1 1 calc R U . . .
N38 N 0.8843(4) 0.2709(4) 0.1726(2) 0.0169(10) Uani 1 1 d . . . . .
H38 H 0.9330 0.2885 0.1426 0.020 Uiso 1 1 calc R U . . .
C18 C 1.0454(5) 0.4002(5) 0.4229(3) 0.0138(11) Uani 1 1 d . . . . .
C20 C 1.2384(5) 0.2730(5) 0.4865(3) 0.0230(13) Uani 1 1 d . . . . .
H20 H 1.3012 0.1893 0.5083 0.028 Uiso 1 1 calc R U . . .
C21 C 1.2591(5) 0.3790(5) 0.4906(3) 0.0188(12) Uani 1 1 d . . . . .
H21 H 1.3346 0.3690 0.5142 0.023 Uiso 1 1 calc R U . . .
C22 C 1.1661(5) 0.5031(5) 0.4590(3) 0.0185(12) Uani 1 1 d . . . . .
H22 H 1.1769 0.5793 0.4609 0.022 Uiso 1 1 calc R U . . .
C23 C 1.0596(5) 0.5118(5) 0.4256(3) 0.0168(12) Uani 1 1 d . . . . .
H23 H 0.9952 0.5949 0.4041 0.020 Uiso 1 1 calc R U . . .
C17 C 0.9296(5) 0.4059(5) 0.3876(3) 0.0153(12) Uani 1 1 d . . . . .
C9 C 0.6451(5) 0.6583(5) 0.3182(3) 0.0159(12) Uani 1 1 d . . . . .
C9A C 0.5170(5) 0.6865(5) 0.2908(3) 0.0169(12) Uani 1 1 d . . . . .
C14B C 0.4055(5) 0.7248(5) 0.3224(3) 0.0155(12) Uani 1 1 d . . . . .
C14A C 0.3137(5) 0.7107(5) 0.2804(3) 0.0137(11) Uani 1 1 d . . . . .
C10A C 0.3753(5) 0.6688(5) 0.2236(3) 0.0152(12) Uani 1 1 d . . . . .
C24 C 0.9225(5) 0.2817(5) 0.3823(3) 0.0226(13) Uani 1 1 d . . . . .
H24A H 0.8824 0.2914 0.3379 0.034 Uiso 1 1 calc R U . . .
H24B H 0.8707 0.2629 0.4173 0.034 Uiso 1 1 calc R U . . .
H24C H 1.0097 0.2096 0.3880 0.034 Uiso 1 1 calc R U . . .
C7 C 0.5928(5) 0.8956(5) 0.2935(3) 0.0221(13) Uani 1 1 d . . . . .
H7A H 0.5374 0.8985 0.2556 0.027 Uiso 1 1 calc R U . . .
H7B H 0.6536 0.9297 0.2744 0.027 Uiso 1 1 calc R U . . .
C6 C 0.5072(5) 0.9858(5) 0.3396(3) 0.0236(13) Uani 1 1 d . . . . .
H6A H 0.5570 0.9633 0.3833 0.028 Uiso 1 1 calc R U . . .
H6B H 0.4887 1.0770 0.3192 0.028 Uiso 1 1 calc R U . . .
C5 C 0.3793(5) 0.9802(5) 0.3530(3) 0.0196(13) Uani 1 1 d . . . . .
H5A H 0.3192 1.0630 0.3661 0.024 Uiso 1 1 calc R U . . .
H5B H 0.3418 0.9751 0.3105 0.024 Uiso 1 1 calc R U . . .
C4A C 0.3873(5) 0.8681(5) 0.4064(3) 0.0179(12) Uani 1 1 d . . . . .
C4 C 0.3824(5) 0.8817(5) 0.4734(3) 0.0188(12) Uani 1 1 d . . . . .
H4 H 0.3809 0.9588 0.4844 0.023 Uiso 1 1 calc R U . . .
C3 C 0.3796(5) 0.7866(5) 0.5245(3) 0.0226(13) Uani 1 1 d . . . . .
H3 H 0.3770 0.7984 0.5698 0.027 Uiso 1 1 calc R U . . .
C2 C 0.3806(5) 0.6741(5) 0.5094(3) 0.0179(12) Uani 1 1 d . . . . .
H2 H 0.3765 0.6090 0.5440 0.022 Uiso 1 1 calc R U . . .
C1 C 0.3876(5) 0.6581(5) 0.4438(3) 0.0147(11) Uani 1 1 d . . . . .
H1 H 0.3892 0.5804 0.4337 0.018 Uiso 1 1 calc R U . . .
C14C C 0.3923(5) 0.7519(5) 0.3915(3) 0.0154(12) Uani 1 1 d . . . . .
C14 C 0.1894(5) 0.7221(5) 0.2893(3) 0.0130(11) Uani 1 1 d . . . . .
H14 H 0.1459 0.7516 0.3274 0.016 Uiso 1 1 calc R U . . .
C13 C 0.1317(5) 0.6896(5) 0.2413(3) 0.0142(11) Uani 1 1 d . . . . .
C12 C 0.1934(5) 0.6496(5) 0.1842(3) 0.0162(12) Uani 1 1 d . . . . .
H12 H 0.1504 0.6290 0.1517 0.019 Uiso 1 1 calc R U . . .
C11 C 0.3161(5) 0.6392(5) 0.1740(3) 0.0155(12) Uani 1 1 d . . . . .
H11 H 0.3579 0.6131 0.1350 0.019 Uiso 1 1 calc R U . . .
C48 C 0.9436(5) 0.6347(5) 0.0742(3) 0.0153(12) Uani 1 1 d . . . . .
C50 C 1.0306(6) 0.7651(6) 0.0190(3) 0.0312(15) Uani 1 1 d . . . . .
H50 H 1.0239 0.8501 0.0025 0.037 Uiso 1 1 calc R U . . .
C51 C 1.1416(6) 0.6595(6) 0.0087(3) 0.0274(14) Uani 1 1 d . . . . .
H51 H 1.2084 0.6719 -0.0145 0.033 Uiso 1 1 calc R U . . .
C52 C 1.1532(5) 0.5344(6) 0.0331(3) 0.0222(13) Uani 1 1 d . . . . .
H52 H 1.2279 0.4590 0.0271 0.027 Uiso 1 1 calc R U . . .
C53 C 1.0531(5) 0.5236(5) 0.0664(3) 0.0182(12) Uani 1 1 d . . . . .
H53 H 1.0587 0.4394 0.0841 0.022 Uiso 1 1 calc R U . . .
C47 C 0.8322(5) 0.6250(5) 0.1092(3) 0.0153(12) Uani 1 1 d . . . . .
C39 C 0.7731(5) 0.3703(5) 0.1813(3) 0.0151(12) Uani 1 1 d . . . . .
C39A C 0.6698(5) 0.3393(5) 0.2102(3) 0.0151(12) Uani 1 1 d . . . . .
C44B C 0.5963(5) 0.2970(5) 0.1773(3) 0.0138(11) Uani 1 1 d . . . . .
C44A C 0.4931(5) 0.3075(5) 0.2191(3) 0.0134(11) Uani 1 1 d . . . . .
C40A C 0.5117(5) 0.3510(5) 0.2760(3) 0.0139(11) Uani 1 1 d . . . . .
C54 C 0.7146(5) 0.7468(5) 0.1157(3) 0.0231(13) Uani 1 1 d . . . . .
H54A H 0.7271 0.8236 0.0954 0.035 Uiso 1 1 calc R U . . .
H54B H 0.7003 0.7476 0.1633 0.035 Uiso 1 1 calc R U . . .
H54C H 0.6395 0.7487 0.0925 0.035 Uiso 1 1 calc R U . . .
C37 C 0.9324(5) 0.1345(5) 0.2086(3) 0.0239(13) Uani 1 1 d . . . . .
H37A H 0.8791 0.1322 0.2470 0.029 Uiso 1 1 calc R U . . .
H37B H 1.0218 0.1045 0.2274 0.029 Uiso 1 1 calc R U . . .
C36 C 0.9316(5) 0.0383(5) 0.1666(3) 0.0244(14) Uani 1 1 d . . . . .
H36A H 0.9945 -0.0509 0.1885 0.029 Uiso 1 1 calc R U . . .
H36B H 0.9614 0.0587 0.1220 0.029 Uiso 1 1 calc R U . . .
C35 C 0.7990(5) 0.0381(5) 0.1560(3) 0.0219(13) Uani 1 1 d . . . . .
H35A H 0.8144 -0.0489 0.1475 0.026 Uiso 1 1 calc R U . . .
H35B H 0.7559 0.0490 0.1984 0.026 Uiso 1 1 calc R U . . .
C34A C 0.7073(5) 0.1410(5) 0.0997(3) 0.0148(12) Uani 1 1 d . . . . .
C34 C 0.7113(5) 0.1142(5) 0.0348(3) 0.0213(13) Uani 1 1 d . . . . .
H34 H 0.7761 0.0338 0.0264 0.026 Uiso 1 1 calc R U . . .
C33 C 0.6241(5) 0.2008(5) -0.0172(3) 0.0217(13) Uani 1 1 d . . . . .
H33 H 0.6285 0.1791 -0.0605 0.026 Uiso 1 1 calc R U . . .
C32 C 0.5301(5) 0.3192(5) -0.0067(3) 0.0194(12) Uani 1 1 d . . . . .
H32 H 0.4711 0.3801 -0.0427 0.023 Uiso 1 1 calc R U . . .
C31 C 0.5230(5) 0.3480(5) 0.0569(3) 0.0162(12) Uani 1 1 d . . . . .
H31 H 0.4566 0.4282 0.0644 0.019 Uiso 1 1 calc R U . . .
C44C C 0.6106(5) 0.2625(5) 0.1102(3) 0.0140(11) Uani 1 1 d . . . . .
C44 C 0.3818(5) 0.2900(5) 0.2092(3) 0.0158(12) Uani 1 1 d . . . . .
H44 H 0.3686 0.2596 0.1707 0.019 Uiso 1 1 calc R U . . .
C43 C 0.2936(5) 0.3177(5) 0.2561(3) 0.0146(11) Uani 1 1 d . . . . .
C42 C 0.3126(5) 0.3608(5) 0.3143(3) 0.0151(12) Uani 1 1 d . . . . .
H42 H 0.2497 0.3789 0.3464 0.018 Uiso 1 1 calc R U . . .
C41 C 0.4231(5) 0.3766(5) 0.3247(3) 0.0148(11) Uani 1 1 d . . . . .
H41 H 0.4377 0.4041 0.3639 0.018 Uiso 1 1 calc R U . . .
C62 C 1.0958(5) 0.0438(6) 0.5612(3) 0.0235(13) Uani 1 1 d . . . . .
H62A H 1.1085 0.1023 0.5229 0.028 Uiso 1 1 calc R U . . .
H62B H 1.1335 -0.0456 0.5514 0.028 Uiso 1 1 calc R U . . .
C61 C 0.2625(8) 1.1113(6) 0.0954(3) 0.058(2) Uani 1 1 d . . . . .
H61A H 0.2179 1.1963 0.1100 0.070 Uiso 1 1 calc R U . . .
H61B H 0.2148 1.1144 0.0543 0.070 Uiso 1 1 calc R U . . .

loop_
_atom_site_aniso_label
_atom_site_aniso_U_11
_atom_site_aniso_U_22
_atom_site_aniso_U_33
_atom_site_aniso_U_23
_atom_site_aniso_U_13
_atom_site_aniso_U_12
Br1 0.0160(3) 0.0247(3) 0.0214(3) -0.0056(2) 0.0007(2) -0.0116(2)
Br2 0.0147(3) 0.0269(3) 0.0225(3) -0.0084(2) 0.0036(2) -0.0116(2)
Cl4 0.0338(9) 0.0688(12) 0.0309(9) -0.0157(8) -0.0025(7) -0.0297(9)
Cl3 0.0177(8) 0.0513(10) 0.0455(10) -0.0302(8) 0.0043(7) -0.0086(7)
Cl2 0.0983(18) 0.1012(18) 0.1045(19) -0.0751(16) 0.0709(16) -0.0814(16)
Cl1 0.0776(14) 0.0441(11) 0.0508(12) -0.0183(9) 0.0269(11) -0.0273(10)
N19 0.018(2) 0.021(2) 0.023(3) -0.006(2) 0.000(2) -0.007(2)
N16 0.009(2) 0.020(2) 0.021(3) -0.006(2) 0.0034(19) -0.010(2)
N15 0.010(2) 0.018(2) 0.019(3) -0.0055(19) -0.0014(19) -0.0059(19)
N10 0.010(2) 0.020(2) 0.018(2) -0.0062(19) 0.0036(19) -0.0080(19)
N8 0.012(2) 0.013(2) 0.030(3) -0.004(2) -0.007(2) -0.0039(19)
N49 0.022(3) 0.027(3) 0.033(3) 0.001(2) 0.003(2) -0.014(2)
N46 0.012(2) 0.015(2) 0.018(2) -0.0075(19) 0.0024(18) -0.0066(19)
N45 0.011(2) 0.015(2) 0.016(2) -0.0061(18) 0.0044(18) -0.0076(19)
N40 0.013(2) 0.018(2) 0.013(2) -0.0044(19) 0.0022(18) -0.0094(19)
N38 0.009(2) 0.012(2) 0.029(3) -0.003(2) 0.005(2) -0.0045(19)
C18 0.014(3) 0.015(3) 0.010(3) -0.003(2) 0.006(2) -0.004(2)
C20 0.018(3) 0.022(3) 0.025(3) -0.005(3) -0.001(3) -0.004(3)
C21 0.016(3) 0.029(3) 0.012(3) -0.004(2) -0.001(2) -0.010(3)
C22 0.018(3) 0.023(3) 0.017(3) -0.011(2) 0.008(2) -0.009(2)
C23 0.012(3) 0.020(3) 0.015(3) -0.005(2) 0.006(2) -0.004(2)
C17 0.014(3) 0.017(3) 0.016(3) -0.002(2) 0.003(2) -0.008(2)
C9 0.014(3) 0.022(3) 0.015(3) -0.008(2) 0.007(2) -0.009(2)
C9A 0.012(3) 0.016(3) 0.017(3) -0.005(2) 0.001(2) 0.000(2)
C14B 0.016(3) 0.015(3) 0.015(3) -0.003(2) -0.002(2) -0.007(2)
C14A 0.011(3) 0.011(3) 0.021(3) -0.004(2) -0.005(2) -0.006(2)
C10A 0.012(3) 0.009(3) 0.023(3) 0.001(2) -0.003(2) -0.004(2)
C24 0.015(3) 0.016(3) 0.035(4) -0.004(3) 0.000(3) -0.006(2)
C7 0.025(3) 0.015(3) 0.028(3) -0.003(2) 0.003(3) -0.011(3)
C6 0.022(3) 0.012(3) 0.032(4) -0.002(2) 0.000(3) -0.004(2)
C5 0.016(3) 0.011(3) 0.022(3) -0.001(2) -0.001(2) 0.002(2)
C4A 0.011(3) 0.014(3) 0.024(3) -0.004(2) 0.000(2) -0.001(2)
C4 0.017(3) 0.014(3) 0.024(3) -0.008(2) -0.004(2) -0.003(2)
C3 0.017(3) 0.029(3) 0.018(3) -0.012(3) -0.002(2) -0.004(3)
C2 0.011(3) 0.018(3) 0.022(3) -0.005(2) 0.000(2) -0.003(2)
C1 0.012(3) 0.012(3) 0.018(3) -0.005(2) 0.002(2) -0.002(2)
C14C 0.007(3) 0.017(3) 0.019(3) -0.009(2) 0.000(2) -0.001(2)
C14 0.012(3) 0.013(3) 0.017(3) -0.002(2) 0.003(2) -0.008(2)
C13 0.014(3) 0.005(2) 0.017(3) 0.002(2) -0.003(2) -0.001(2)
C12 0.020(3) 0.014(3) 0.015(3) -0.002(2) -0.004(2) -0.007(2)
C11 0.022(3) 0.016(3) 0.007(3) -0.002(2) -0.001(2) -0.008(2)
C48 0.015(3) 0.015(3) 0.018(3) -0.004(2) -0.001(2) -0.009(2)
C50 0.029(4) 0.027(3) 0.040(4) 0.005(3) 0.004(3) -0.018(3)
C51 0.027(3) 0.046(4) 0.021(3) -0.011(3) 0.007(3) -0.025(3)
C52 0.026(3) 0.030(3) 0.019(3) -0.014(3) 0.004(2) -0.016(3)
C53 0.021(3) 0.019(3) 0.022(3) -0.009(2) 0.004(2) -0.014(2)
C47 0.015(3) 0.018(3) 0.017(3) -0.008(2) 0.002(2) -0.009(2)
C39 0.015(3) 0.023(3) 0.013(3) -0.006(2) -0.002(2) -0.012(2)
C39A 0.017(3) 0.010(3) 0.016(3) -0.002(2) -0.001(2) -0.004(2)
C44B 0.017(3) 0.014(3) 0.015(3) -0.003(2) 0.003(2) -0.011(2)
C44A 0.010(3) 0.010(3) 0.018(3) -0.004(2) 0.002(2) -0.002(2)
C40A 0.013(3) 0.013(3) 0.013(3) 0.001(2) 0.001(2) -0.005(2)
C54 0.016(3) 0.016(3) 0.040(4) -0.012(3) 0.008(3) -0.007(2)
C37 0.021(3) 0.017(3) 0.032(4) -0.002(3) -0.002(3) -0.008(2)
C36 0.020(3) 0.018(3) 0.033(4) -0.001(3) -0.005(3) -0.007(3)
C35 0.027(3) 0.020(3) 0.022(3) -0.005(2) -0.001(3) -0.013(3)
C34A 0.013(3) 0.014(3) 0.020(3) -0.008(2) 0.001(2) -0.006(2)
C34 0.021(3) 0.019(3) 0.028(3) -0.008(3) 0.009(3) -0.011(2)
C33 0.036(3) 0.030(3) 0.014(3) -0.014(3) 0.010(3) -0.025(3)
C32 0.026(3) 0.017(3) 0.021(3) -0.002(2) 0.001(2) -0.015(2)
C31 0.017(3) 0.019(3) 0.016(3) -0.007(2) 0.004(2) -0.010(2)
C44C 0.012(3) 0.018(3) 0.017(3) -0.006(2) 0.005(2) -0.011(2)
C44 0.015(3) 0.016(3) 0.017(3) -0.003(2) 0.002(2) -0.007(2)
C43 0.015(3) 0.008(2) 0.016(3) 0.005(2) 0.001(2) -0.004(2)
C42 0.014(3) 0.014(3) 0.015(3) -0.004(2) 0.003(2) -0.003(2)
C41 0.019(3) 0.013(3) 0.009(3) -0.005(2) 0.002(2) -0.004(2)
C62 0.025(3) 0.026(3) 0.020(3) -0.008(3) -0.002(3) -0.010(3)
C61 0.110(7) 0.017(3) 0.032(4) -0.010(3) -0.013(4) -0.013(4)

_geom_special_details            
;
 All esds (except the esd in the dihedral angle between two l.s. planes)
 are estimated using the full covariance matrix.  The cell esds are taken
 into account individually in the estimation of esds in distances, angles
 and torsion angles; correlations between esds in cell parameters are only
 used when they are defined by crystal symmetry.  An approximate (isotropic)
 treatment of cell esds is used for estimating esds involving l.s. planes.
;

loop_
_geom_bond_atom_site_label_1
_geom_bond_atom_site_label_2
_geom_bond_distance
_geom_bond_site_symmetry_2
_geom_bond_publ_flag
Br1 C13 1.889(5) . ?
Br2 C43 1.892(5) . ?
Cl4 C62 1.762(5) . ?
Cl3 C62 1.751(6) . ?
Cl2 C61 1.826(9) . ?
Cl1 C61 1.739(7) . ?
N19 C20 1.347(7) . ?
N19 C18 1.360(6) . ?
N16 C17 1.291(6) . ?
N16 N15 1.399(5) . ?
N15 C9 1.320(6) . ?
N10 C10A 1.374(6) . ?
N10 C9A 1.391(7) . ?
N10 H10 0.8800 . ?
N8 C9 1.334(7) . ?
N8 C7 1.475(6) . ?
N8 H8 0.8800 . ?
N49 C48 1.343(7) . ?
N49 C50 1.349(7) . ?
N46 C47 1.277(6) . ?
N46 N45 1.401(6) . ?
N45 C39 1.313(6) . ?
N40 C39A 1.372(7) . ?
N40 C40A 1.369(6) . ?
N40 H40 0.8800 . ?
N38 C39 1.337(6) . ?
N38 C37 1.472(6) . ?
N38 H38 0.8800 . ?
C18 C23 1.381(7) . ?
C18 C17 1.493(7) . ?
C20 C21 1.365(7) . ?
C20 H20 0.9500 . ?
C21 C22 1.403(7) . ?
C21 H21 0.9500 . ?
C22 C23 1.366(7) . ?
C22 H22 0.9500 . ?
C23 H23 0.9500 . ?
C17 C24 1.497(7) . ?
C9 C9A 1.461(7) . ?
C9A C14B 1.362(7) . ?
C14B C14A 1.447(7) . ?
C14B C14C 1.481(7) . ?
C14A C14 1.395(7) . ?
C14A C10A 1.397(8) . ?
C10A C11 1.390(7) . ?
C24 H24A 0.9800 . ?
C24 H24B 0.9800 . ?
C24 H24C 0.9800 . ?
C7 C6 1.539(7) . ?
C7 H7A 0.9900 . ?
C7 H7B 0.9900 . ?
C6 C5 1.526(7) . ?
C6 H6A 0.9900 . ?
C6 H6B 0.9900 . ?
C5 C4A 1.503(7) . ?
C5 H5A 0.9900 . ?
C5 H5B 0.9900 . ?
C4A C4 1.393(7) . ?
C4A C14C 1.407(7) . ?
C4 C3 1.380(8) . ?
C4 H4 0.9500 . ?
C3 C2 1.384(7) . ?
C3 H3 0.9500 . ?
C2 C1 1.371(7) . ?
C2 H2 0.9500 . ?
C1 C14C 1.395(7) . ?
C1 H1 0.9500 . ?
C14 C13 1.377(7) . ?
C14 H14 0.9500 . ?
C13 C12 1.397(7) . ?
C12 C11 1.385(7) . ?
C12 H12 0.9500 . ?
C11 H11 0.9500 . ?
C48 C53 1.390(7) . ?
C48 C47 1.500(7) . ?
C50 C51 1.379(8) . ?
C50 H50 0.9500 . ?
C51 C52 1.391(8) . ?
C51 H51 0.9500 . ?
C52 C53 1.374(7) . ?
C52 H52 0.9500 . ?
C53 H53 0.9500 . ?
C47 C54 1.498(7) . ?
C39 C39A 1.476(7) . ?
C39A C44B 1.376(7) . ?
C44B C44A 1.430(7) . ?
C44B C44C 1.472(7) . ?
C44A C40A 1.391(7) . ?
C44A C44 1.406(7) . ?
C40A C41 1.389(7) . ?
C54 H54A 0.9800 . ?
C54 H54B 0.9800 . ?
C54 H54C 0.9800 . ?
C37 C36 1.520(7) . ?
C37 H37A 0.9900 . ?
C37 H37B 0.9900 . ?
C36 C35 1.549(7) . ?
C36 H36A 0.9900 . ?
C36 H36B 0.9900 . ?
C35 C34A 1.511(7) . ?
C35 H35A 0.9900 . ?
C35 H35B 0.9900 . ?
C34A C34 1.400(7) . ?
C34A C44C 1.416(7) . ?
C34 C33 1.376(8) . ?
C34 H34 0.9500 . ?
C33 C32 1.381(7) . ?
C33 H33 0.9500 . ?
C32 C31 1.380(7) . ?
C32 H32 0.9500 . ?
C31 C44C 1.393(7) . ?
C31 H31 0.9500 . ?
C44 C43 1.360(7) . ?
C44 H44 0.9500 . ?
C43 C42 1.414(7) . ?
C42 C41 1.388(7) . ?
C42 H42 0.9500 . ?
C41 H41 0.9500 . ?
C62 H62A 0.9900 . ?
C62 H62B 0.9900 . ?
C61 H61A 0.9900 . ?
C61 H61B 0.9900 . ?

loop_
_geom_angle_atom_site_label_1
_geom_angle_atom_site_label_2
_geom_angle_atom_site_label_3
_geom_angle
_geom_angle_site_symmetry_1
_geom_angle_site_symmetry_3
_geom_angle_publ_flag
C20 N19 C18 116.8(5) . . ?
C17 N16 N15 116.5(4) . . ?
C9 N15 N16 109.3(4) . . ?
C10A N10 C9A 108.0(4) . . ?
C10A N10 H10 126.0 . . ?
C9A N10 H10 126.0 . . ?
C9 N8 C7 125.2(4) . . ?
C9 N8 H8 117.4 . . ?
C7 N8 H8 117.4 . . ?
C48 N49 C50 116.4(5) . . ?
C47 N46 N45 116.6(4) . . ?
C39 N45 N46 109.5(4) . . ?
C39A N40 C40A 108.3(4) . . ?
C39A N40 H40 125.9 . . ?
C40A N40 H40 125.9 . . ?
C39 N38 C37 125.7(5) . . ?
C39 N38 H38 117.2 . . ?
C37 N38 H38 117.2 . . ?
N19 C18 C23 122.0(5) . . ?
N19 C18 C17 116.2(4) . . ?
C23 C18 C17 121.8(5) . . ?
N19 C20 C21 124.3(5) . . ?
N19 C20 H20 117.9 . . ?
C21 C20 H20 117.9 . . ?
C20 C21 C22 118.3(5) . . ?
C20 C21 H21 120.9 . . ?
C22 C21 H21 120.9 . . ?
C23 C22 C21 118.4(5) . . ?
C23 C22 H22 120.8 . . ?
C21 C22 H22 120.8 . . ?
C22 C23 C18 120.2(5) . . ?
C22 C23 H23 119.9 . . ?
C18 C23 H23 119.9 . . ?
N16 C17 C18 114.2(4) . . ?
N16 C17 C24 125.9(5) . . ?
C18 C17 C24 119.8(4) . . ?
N15 C9 N8 125.2(5) . . ?
N15 C9 C9A 116.3(5) . . ?
N8 C9 C9A 118.3(5) . . ?
C14B C9A N10 110.1(5) . . ?
C14B C9A C9 127.7(5) . . ?
N10 C9A C9 121.6(4) . . ?
C9A C14B C14A 106.3(5) . . ?
C9A C14B C14C 125.0(5) . . ?
C14A C14B C14C 127.9(5) . . ?
C14 C14A C10A 120.0(5) . . ?
C14 C14A C14B 132.8(5) . . ?
C10A C14A C14B 107.0(4) . . ?
N10 C10A C11 129.3(5) . . ?
N10 C10A C14A 108.5(4) . . ?
C11 C10A C14A 122.1(5) . . ?
C17 C24 H24A 109.5 . . ?
C17 C24 H24B 109.5 . . ?
H24A C24 H24B 109.5 . . ?
C17 C24 H24C 109.5 . . ?
H24A C24 H24C 109.5 . . ?
H24B C24 H24C 109.5 . . ?
N8 C7 C6 113.9(5) . . ?
N8 C7 H7A 108.8 . . ?
C6 C7 H7A 108.8 . . ?
N8 C7 H7B 108.8 . . ?
C6 C7 H7B 108.8 . . ?
H7A C7 H7B 107.7 . . ?
C5 C6 C7 115.9(5) . . ?
C5 C6 H6A 108.3 . . ?
C7 C6 H6A 108.3 . . ?
C5 C6 H6B 108.3 . . ?
C7 C6 H6B 108.3 . . ?
H6A C6 H6B 107.4 . . ?
C4A C5 C6 115.4(4) . . ?
C4A C5 H5A 108.4 . . ?
C6 C5 H5A 108.4 . . ?
C4A C5 H5B 108.4 . . ?
C6 C5 H5B 108.4 . . ?
H5A C5 H5B 107.5 . . ?
C4 C4A C14C 118.0(5) . . ?
C4 C4A C5 119.1(5) . . ?
C14C C4A C5 122.8(5) . . ?
C3 C4 C4A 122.0(5) . . ?
C3 C4 H4 119.0 . . ?
C4A C4 H4 119.0 . . ?
C4 C3 C2 119.8(5) . . ?
C4 C3 H3 120.1 . . ?
C2 C3 H3 120.1 . . ?
C1 C2 C3 119.0(5) . . ?
C1 C2 H2 120.5 . . ?
C3 C2 H2 120.5 . . ?
C2 C1 C14C 122.3(5) . . ?
C2 C1 H1 118.8 . . ?
C14C C1 H1 118.8 . . ?
C1 C14C C4A 118.8(5) . . ?
C1 C14C C14B 119.0(5) . . ?
C4A C14C C14B 122.1(5) . . ?
C13 C14 C14A 118.1(5) . . ?
C13 C14 H14 120.9 . . ?
C14A C14 H14 120.9 . . ?
C14 C13 C12 121.4(5) . . ?
C14 C13 Br1 120.4(4) . . ?
C12 C13 Br1 118.2(4) . . ?
C11 C12 C13 121.3(5) . . ?
C11 C12 H12 119.3 . . ?
C13 C12 H12 119.3 . . ?
C12 C11 C10A 117.0(5) . . ?
C12 C11 H11 121.5 . . ?
C10A C11 H11 121.5 . . ?
N49 C48 C53 122.3(5) . . ?
N49 C48 C47 116.3(4) . . ?
C53 C48 C47 121.4(5) . . ?
N49 C50 C51 124.6(6) . . ?
N49 C50 H50 117.7 . . ?
C51 C50 H50 117.7 . . ?
C50 C51 C52 118.4(6) . . ?
C50 C51 H51 120.8 . . ?
C52 C51 H51 120.8 . . ?
C53 C52 C51 117.8(5) . . ?
C53 C52 H52 121.1 . . ?
C51 C52 H52 121.1 . . ?
C52 C53 C48 120.6(5) . . ?
C52 C53 H53 119.7 . . ?
C48 C53 H53 119.7 . . ?
N46 C47 C54 125.2(5) . . ?
N46 C47 C48 114.9(4) . . ?
C54 C47 C48 120.0(4) . . ?
N45 C39 N38 125.6(5) . . ?
N45 C39 C39A 116.2(4) . . ?
N38 C39 C39A 118.0(5) . . ?
N40 C39A C44B 110.5(5) . . ?
N40 C39A C39 123.3(4) . . ?
C44B C39A C39 125.5(5) . . ?
C39A C44B C44A 105.0(5) . . ?
C39A C44B C44C 128.1(5) . . ?
C44A C44B C44C 126.6(5) . . ?
C40A C44A C44 120.2(5) . . ?
C40A C44A C44B 108.2(4) . . ?
C44 C44A C44B 131.5(5) . . ?
N40 C40A C41 130.5(5) . . ?
N40 C40A C44A 107.9(4) . . ?
C41 C40A C44A 121.5(5) . . ?
C47 C54 H54A 109.5 . . ?
C47 C54 H54B 109.5 . . ?
H54A C54 H54B 109.5 . . ?
C47 C54 H54C 109.5 . . ?
H54A C54 H54C 109.5 . . ?
H54B C54 H54C 109.5 . . ?
N38 C37 C36 115.3(5) . . ?
N38 C37 H37A 108.5 . . ?
C36 C37 H37A 108.5 . . ?
N38 C37 H37B 108.5 . . ?
C36 C37 H37B 108.5 . . ?
H37A C37 H37B 107.5 . . ?
C37 C36 C35 115.0(5) . . ?
C37 C36 H36A 108.5 . . ?
C35 C36 H36A 108.5 . . ?
C37 C36 H36B 108.5 . . ?
C35 C36 H36B 108.5 . . ?
H36A C36 H36B 107.5 . . ?
C34A C35 C36 116.5(5) . . ?
C34A C35 H35A 108.2 . . ?
C36 C35 H35A 108.2 . . ?
C34A C35 H35B 108.2 . . ?
C36 C35 H35B 108.2 . . ?
H35A C35 H35B 107.3 . . ?
C34 C34A C44C 117.6(5) . . ?
C34 C34A C35 119.7(5) . . ?
C44C C34A C35 122.7(5) . . ?
C33 C34 C34A 122.0(5) . . ?
C33 C34 H34 119.0 . . ?
C34A C34 H34 119.0 . . ?
C34 C33 C32 120.2(5) . . ?
C34 C33 H33 119.9 . . ?
C32 C33 H33 119.9 . . ?
C31 C32 C33 119.2(5) . . ?
C31 C32 H32 120.4 . . ?
C33 C32 H32 120.4 . . ?
C32 C31 C44C 121.7(5) . . ?
C32 C31 H31 119.1 . . ?
C44C C31 H31 119.1 . . ?
C31 C44C C34A 119.3(5) . . ?
C31 C44C C44B 119.3(4) . . ?
C34A C44C C44B 121.3(5) . . ?
C43 C44 C44A 118.3(5) . . ?
C43 C44 H44 120.8 . . ?
C44A C44 H44 120.8 . . ?
C44 C43 C42 121.7(5) . . ?
C44 C43 Br2 120.9(4) . . ?
C42 C43 Br2 117.4(4) . . ?
C41 C42 C43 120.1(5) . . ?
C41 C42 H42 119.9 . . ?
C43 C42 H42 119.9 . . ?
C42 C41 C40A 118.1(5) . . ?
C42 C41 H41 121.0 . . ?
C40A C41 H41 121.0 . . ?
Cl3 C62 Cl4 111.2(3) . . ?
Cl3 C62 H62A 109.4 . . ?
Cl4 C62 H62A 109.4 . . ?
Cl3 C62 H62B 109.4 . . ?
Cl4 C62 H62B 109.4 . . ?
H62A C62 H62B 108.0 . . ?
Cl1 C61 Cl2 106.9(4) . . ?
Cl1 C61 H61A 110.3 . . ?
Cl2 C61 H61A 110.3 . . ?
Cl1 C61 H61B 110.3 . . ?
Cl2 C61 H61B 110.3 . . ?
H61A C61 H61B 108.6 . . ?

loop_
_geom_torsion_atom_site_label_1
_geom_torsion_atom_site_label_2
_geom_torsion_atom_site_label_3
_geom_torsion_atom_site_label_4
_geom_torsion
_geom_torsion_site_symmetry_1
_geom_torsion_site_symmetry_2
_geom_torsion_site_symmetry_3
_geom_torsion_site_symmetry_4
_geom_torsion_publ_flag
C17 N16 N15 C9 178.6(5) . . . . ?
C47 N46 N45 C39 -178.8(4) . . . . ?
C20 N19 C18 C23 -0.2(8) . . . . ?
C20 N19 C18 C17 -178.8(5) . . . . ?
C18 N19 C20 C21 -0.5(8) . . . . ?
N19 C20 C21 C22 0.7(9) . . . . ?
C20 C21 C22 C23 -0.2(8) . . . . ?
C21 C22 C23 C18 -0.4(8) . . . . ?
N19 C18 C23 C22 0.6(8) . . . . ?
C17 C18 C23 C22 179.2(5) . . . . ?
N15 N16 C17 C18 -176.0(4) . . . . ?
N15 N16 C17 C24 1.6(8) . . . . ?
N19 C18 C17 N16 172.6(5) . . . . ?
C23 C18 C17 N16 -6.1(7) . . . . ?
N19 C18 C17 C24 -5.2(7) . . . . ?
C23 C18 C17 C24 176.1(5) . . . . ?
N16 N15 C9 N8 -1.0(7) . . . . ?
N16 N15 C9 C9A -175.6(4) . . . . ?
C7 N8 C9 N15 163.6(5) . . . . ?
C7 N8 C9 C9A -21.9(8) . . . . ?
C10A N10 C9A C14B -3.9(6) . . . . ?
C10A N10 C9A C9 167.6(5) . . . . ?
N15 C9 C9A C14B 102.6(6) . . . . ?
N8 C9 C9A C14B -72.3(8) . . . . ?
N15 C9 C9A N10 -67.4(7) . . . . ?
N8 C9 C9A N10 117.7(6) . . . . ?
N10 C9A C14B C14A 3.8(6) . . . . ?
C9 C9A C14B C14A -167.1(5) . . . . ?
N10 C9A C14B C14C 174.2(5) . . . . ?
C9 C9A C14B C14C 3.3(9) . . . . ?
C9A C14B C14A C14 172.7(5) . . . . ?
C14C C14B C14A C14 2.7(9) . . . . ?
C9A C14B C14A C10A -2.3(6) . . . . ?
C14C C14B C14A C10A -172.3(5) . . . . ?
C9A N10 C10A C11 -174.2(5) . . . . ?
C9A N10 C10A C14A 2.4(5) . . . . ?
C14 C14A C10A N10 -175.8(4) . . . . ?
C14B C14A C10A N10 -0.1(6) . . . . ?
C14 C14A C10A C11 1.0(8) . . . . ?
C14B C14A C10A C11 176.8(5) . . . . ?
C9 N8 C7 C6 109.2(6) . . . . ?
N8 C7 C6 C5 -79.9(6) . . . . ?
C7 C6 C5 C4A 81.1(6) . . . . ?
C6 C5 C4A C4 85.7(6) . . . . ?
C6 C5 C4A C14C -98.0(6) . . . . ?
C14C C4A C4 C3 -1.4(8) . . . . ?
C5 C4A C4 C3 175.1(5) . . . . ?
C4A C4 C3 C2 -0.5(8) . . . . ?
C4 C3 C2 C1 1.6(8) . . . . ?
C3 C2 C1 C14C -0.7(8) . . . . ?
C2 C1 C14C C4A -1.2(8) . . . . ?
C2 C1 C14C C14B 177.4(5) . . . . ?
C4 C4A C14C C1 2.3(7) . . . . ?
C5 C4A C14C C1 -174.1(5) . . . . ?
C4 C4A C14C C14B -176.3(5) . . . . ?
C5 C4A C14C C14B 7.3(8) . . . . ?
C9A C14B C14C C1 -102.1(6) . . . . ?
C14A C14B C14C C1 66.1(7) . . . . ?
C9A C14B C14C C4A 76.5(7) . . . . ?
C14A C14B C14C C4A -115.3(6) . . . . ?
C10A C14A C14 C13 0.8(7) . . . . ?
C14B C14A C14 C13 -173.7(5) . . . . ?
C14A C14 C13 C12 -1.7(7) . . . . ?
C14A C14 C13 Br1 176.4(3) . . . . ?
C14 C13 C12 C11 0.9(7) . . . . ?
Br1 C13 C12 C11 -177.3(4) . . . . ?
C13 C12 C11 C10A 0.8(7) . . . . ?
N10 C10A C11 C12 174.3(5) . . . . ?
C14A C10A C11 C12 -1.8(7) . . . . ?
C50 N49 C48 C53 0.1(8) . . . . ?
C50 N49 C48 C47 -179.5(5) . . . . ?
C48 N49 C50 C51 0.6(9) . . . . ?
N49 C50 C51 C52 -0.6(9) . . . . ?
C50 C51 C52 C53 -0.1(8) . . . . ?
C51 C52 C53 C48 0.8(8) . . . . ?
N49 C48 C53 C52 -0.8(8) . . . . ?
C47 C48 C53 C52 178.8(5) . . . . ?
N45 N46 C47 C54 0.5(7) . . . . ?
N45 N46 C47 C48 -178.1(4) . . . . ?
N49 C48 C47 N46 179.4(5) . . . . ?
C53 C48 C47 N46 -0.2(7) . . . . ?
N49 C48 C47 C54 0.7(7) . . . . ?
C53 C48 C47 C54 -178.9(5) . . . . ?
N46 N45 C39 N38 -1.0(7) . . . . ?
N46 N45 C39 C39A -175.1(4) . . . . ?
C37 N38 C39 N45 163.6(5) . . . . ?
C37 N38 C39 C39A -22.4(7) . . . . ?
C40A N40 C39A C44B -2.9(6) . . . . ?
C40A N40 C39A C39 168.2(5) . . . . ?
N45 C39 C39A N40 -67.9(7) . . . . ?
N38 C39 C39A N40 117.5(5) . . . . ?
N45 C39 C39A C44B 101.8(6) . . . . ?
N38 C39 C39A C44B -72.8(7) . . . . ?
N40 C39A C44B C44A 3.0(6) . . . . ?
C39 C39A C44B C44A -167.8(5) . . . . ?
N40 C39A C44B C44C 176.7(5) . . . . ?
C39 C39A C44B C44C 5.9(9) . . . . ?
C39A C44B C44A C40A -2.1(6) . . . . ?
C44C C44B C44A C40A -175.8(5) . . . . ?
C39A C44B C44A C44 173.4(5) . . . . ?
C44C C44B C44A C44 -0.4(9) . . . . ?
C39A N40 C40A C41 -174.7(5) . . . . ?
C39A N40 C40A C44A 1.4(5) . . . . ?
C44 C44A C40A N40 -175.6(4) . . . . ?
C44B C44A C40A N40 0.4(6) . . . . ?
C44 C44A C40A C41 0.9(8) . . . . ?
C44B C44A C40A C41 176.9(4) . . . . ?
C39 N38 C37 C36 109.4(6) . . . . ?
N38 C37 C36 C35 -80.3(6) . . . . ?
C37 C36 C35 C34A 83.4(6) . . . . ?
C36 C35 C34A C34 89.1(6) . . . . ?
C36 C35 C34A C44C -94.9(6) . . . . ?
C44C C34A C34 C33 -0.8(8) . . . . ?
C35 C34A C34 C33 175.4(5) . . . . ?
C34A C34 C33 C32 1.0(8) . . . . ?
C34 C33 C32 C31 -1.5(8) . . . . ?
C33 C32 C31 C44C 2.0(8) . . . . ?
C32 C31 C44C C34A -1.9(8) . . . . ?
C32 C31 C44C C44B -178.5(5) . . . . ?
C34 C34A C44C C31 1.2(7) . . . . ?
C35 C34A C44C C31 -174.8(5) . . . . ?
C34 C34A C44C C44B 177.8(5) . . . . ?
C35 C34A C44C C44B 1.7(8) . . . . ?
C39A C44B C44C C31 -105.8(6) . . . . ?
C44A C44B C44C C31 66.6(7) . . . . ?
C39A C44B C44C C34A 77.7(7) . . . . ?
C44A C44B C44C C34A -110.0(6) . . . . ?
C40A C44A C44 C43 0.6(7) . . . . ?
C44B C44A C44 C43 -174.4(5) . . . . ?
C44A C44 C43 C42 -1.2(7) . . . . ?
C44A C44 C43 Br2 176.4(4) . . . . ?
C44 C43 C42 C41 0.4(8) . . . . ?
Br2 C43 C42 C41 -177.2(4) . . . . ?
C43 C42 C41 C40A 1.0(7) . . . . ?
N40 C40A C41 C42 174.0(5) . . . . ?
C44A C40A C41 C42 -1.6(7) . . . . ?

loop_
_geom_hbond_atom_site_label_D
_geom_hbond_atom_site_label_H
_geom_hbond_atom_site_label_A
_geom_hbond_distance_DH
_geom_hbond_distance_HA
_geom_hbond_distance_DA
_geom_hbond_angle_DHA
_geom_hbond_site_symmetry_A
N10 H10 N45 0.88 2.29 3.102(6) 153.1 .
N40 H40 N15 0.88 2.33 3.143(6) 153.9 .
C23 H23 Br1 0.95 3.05 3.650(5) 123.0 1_655
C7 H7B Cl4 0.99 2.86 3.436(6) 118.2 2_766
C14 H14 Cl3 0.95 2.84 3.736(5) 156.7 2_666
C44 H44 Cl2 0.95 2.91 3.795(6) 156.1 1_545
C62 H62A N19 0.99 2.40 3.364(7) 164.0 .
C62 H62B Cl3 0.99 2.81 3.438(6) 121.9 2_756
C61 H61B N49 0.99 2.52 3.415(9) 150.0 2_675

_refine_diff_density_max         1.553
_refine_diff_density_min         -1.534
_refine_diff_density_rms         0.146

_shelxl_version_number           2014-3

_shelx_res_file                  
;
TITL ChWi-1101_a.res in P-1
CELL 0.71073 11.5481 11.5707 20.2679 79.717 89.452 64.211
ZERR 4 0.0007 0.0007 0.0013 0.005 0.005 0.004
LATT 1
SFAC C H N Br Cl
UNIT 104 96 20 4 8

L.S. 10
PLAN  20
SIZE 0.07 0.06 0.085
TEMP -173
ACTA
MERG 2
REM LIST 4
BOND
FMAP 2
REM MORE -1
shel 999 0.84
CONF
BOND $H
HTAB
OMIT 8 11 16
OMIT -11 2 10
OMIT -7 5 15
OMIT -11 2 9
OMIT 5 -5 13
OMIT 9 11 16
OMIT 2 0 2
OMIT -2 -2 2
OMIT 0 2 1
OMIT -1 0 2
OMIT -1 -6 5
OMIT -1 -6 7
OMIT -1 -4 1
HTAB N10 N45
HTAB N40 N15
EQIV $1 x+1, y, z
HTAB C23 Br1_$1
EQIV $2 -x+2, -y+1, -z+1
HTAB C7 Cl4_$2
EQIV $3 -x+1, -y+1, -z+1
HTAB C14 Cl3_$3
EQIV $4 x, y-1, z
HTAB C44 Cl2_$4
HTAB C62 N19
EQIV $5 -x+2, -y, -z+1
HTAB C62 Cl3_$5
EQIV $6 -x+1, -y+2, -z
HTAB C61 N49_$6

WGHT    0.113900    1.478400
FVAR       0.27582
BR1   4   -0.032357    0.693263    0.252644    11.00000    0.01600    0.02469 =
         0.02137   -0.00563    0.00071   -0.01160
BR2   4    0.136934    0.306246    0.243843    11.00000    0.01473    0.02691 =
         0.02252   -0.00843    0.00357   -0.01158
CL4   5    1.175961    0.043580    0.634851    11.00000    0.03383    0.06877 =
         0.03087   -0.01569   -0.00247   -0.02965
CL3   5    0.930511    0.096855    0.570087    11.00000    0.01774    0.05126 =
         0.04552   -0.03024    0.00431   -0.00863
CL2   5    0.428614    1.078236    0.078855    11.00000    0.09831    0.10124 =
         0.10445   -0.07509    0.07090   -0.08144
CL1   5    0.269864    0.984750    0.158798    11.00000    0.07764    0.04407 =
         0.05078   -0.01826    0.02689   -0.02732
N19   3    1.134517    0.279260    0.453374    11.00000    0.01778    0.02107 =
         0.02267   -0.00636   -0.00035   -0.00697
N16   3    0.840842    0.522947    0.365881    11.00000    0.00943    0.02036 =
         0.02123   -0.00580    0.00345   -0.00974
N15   3    0.726868    0.533519    0.336227    11.00000    0.01049    0.01760 =
         0.01908   -0.00547   -0.00141   -0.00594
N10   3    0.498589    0.657152    0.229252    11.00000    0.01035    0.02013 =
         0.01808   -0.00617    0.00363   -0.00799
AFIX  43
H10   2    0.555849    0.635006    0.199203    11.00000   -1.20000
AFIX   0
N8    3    0.667259    0.758255    0.327787    11.00000    0.01197    0.01334 =
         0.02982   -0.00378   -0.00659   -0.00390
AFIX  43
H8    2    0.731417    0.740856    0.356926    11.00000   -1.20000
AFIX   0

N49   3    0.930934    0.756151    0.050913    11.00000    0.02202    0.02742 =
         0.03285    0.00071    0.00261   -0.01378
N46   3    0.846555    0.508388    0.130239    11.00000    0.01233    0.01521 =
         0.01764   -0.00749    0.00237   -0.00658
N45   3    0.742991    0.495034    0.161337    11.00000    0.01071    0.01539 =
         0.01583   -0.00614    0.00437   -0.00764
N40   3    0.621534    0.368315    0.270377    11.00000    0.01321    0.01834 =
         0.01336   -0.00435    0.00217   -0.00944
AFIX  43
H40   2    0.655404    0.393708    0.300266    11.00000   -1.20000
AFIX   0
N38   3    0.884276    0.270881    0.172562    11.00000    0.00877    0.01191 =
         0.02929   -0.00280    0.00533   -0.00446
AFIX  43
H38   2    0.932971    0.288480    0.142644    11.00000   -1.20000
AFIX   0

C18   1    1.045396    0.400214    0.422891    11.00000    0.01410    0.01514 =
         0.00963   -0.00287    0.00626   -0.00419
C20   1    1.238384    0.272964    0.486465    11.00000    0.01764    0.02173 =
         0.02494   -0.00454   -0.00090   -0.00439
AFIX  43
H20   2    1.301249    0.189279    0.508345    11.00000   -1.20000
AFIX   0
C21   1    1.259132    0.378988    0.490586    11.00000    0.01562    0.02933 =
         0.01190   -0.00395   -0.00061   -0.01021
AFIX  43
H21   2    1.334591    0.369011    0.514201    11.00000   -1.20000
AFIX   0
C22   1    1.166100    0.503131    0.459033    11.00000    0.01759    0.02320 =
         0.01723   -0.01119    0.00764   -0.00876
AFIX  43
H22   2    1.176912    0.579347    0.460895    11.00000   -1.20000
AFIX   0
C23   1    1.059638    0.511819    0.425581    11.00000    0.01195    0.02029 =
         0.01531   -0.00465    0.00608   -0.00427
AFIX  43
H23   2    0.995153    0.594921    0.404088    11.00000   -1.20000
AFIX   0
C17   1    0.929623    0.405885    0.387572    11.00000    0.01372    0.01716 =
         0.01569   -0.00238    0.00336   -0.00786
C9    1    0.645116    0.658336    0.318156    11.00000    0.01403    0.02171 =
         0.01499   -0.00776    0.00710   -0.00914
C9A   1    0.516982    0.686516    0.290762    11.00000    0.01197    0.01554 =
         0.01750   -0.00459    0.00079   -0.00043
C14B  1    0.405503    0.724779    0.322437    11.00000    0.01644    0.01518 =
         0.01475   -0.00335   -0.00217   -0.00653
C14A  1    0.313671    0.710700    0.280438    11.00000    0.01117    0.01091 =
         0.02108   -0.00400   -0.00543   -0.00636
C10A  1    0.375301    0.668782    0.223617    11.00000    0.01247    0.00882 =
         0.02251    0.00055   -0.00251   -0.00427
C24   1    0.922484    0.281745    0.382251    11.00000    0.01530    0.01583 =
         0.03549   -0.00388    0.00009   -0.00620
AFIX 137
H24A  2    0.882399    0.291412    0.337940    11.00000   -1.50000
H24B  2    0.870696    0.262925    0.417327    11.00000   -1.50000
H24C  2    1.009683    0.209615    0.388002    11.00000   -1.50000
AFIX   0
C7    1    0.592789    0.895622    0.293492    11.00000    0.02504    0.01513 =
         0.02807   -0.00298    0.00268   -0.01103
AFIX  23
H7A   2    0.537449    0.898494    0.255633    11.00000   -1.20000
H7B   2    0.653594    0.929736    0.274394    11.00000   -1.20000
AFIX   0
C6    1    0.507241    0.985793    0.339553    11.00000    0.02244    0.01186 =
         0.03222   -0.00181    0.00009   -0.00442
AFIX  23
H6A   2    0.557028    0.963294    0.383256    11.00000   -1.20000
H6B   2    0.488655    1.077049    0.319203    11.00000   -1.20000
AFIX   0
C5    1    0.379319    0.980218    0.352963    11.00000    0.01586    0.01148 =
         0.02227   -0.00067   -0.00105    0.00156
AFIX  23
H5A   2    0.319205    1.063021    0.366131    11.00000   -1.20000
H5B   2    0.341837    0.975062    0.310485    11.00000   -1.20000
AFIX   0
C4A   1    0.387282    0.868148    0.406405    11.00000    0.01115    0.01358 =
         0.02438   -0.00402    0.00003   -0.00123
C4    1    0.382378    0.881748    0.473442    11.00000    0.01664    0.01399 =
         0.02387   -0.00849   -0.00394   -0.00311
AFIX  43
H4    2    0.380926    0.958838    0.484376    11.00000   -1.20000
AFIX   0
C3    1    0.379565    0.786647    0.524456    11.00000    0.01714    0.02887 =
         0.01777   -0.01247   -0.00166   -0.00354
AFIX  43
H3    2    0.376957    0.798361    0.569753    11.00000   -1.20000
AFIX   0
C2    1    0.380557    0.674138    0.509404    11.00000    0.01144    0.01765 =
         0.02192   -0.00501    0.00037   -0.00342
AFIX  43
H2    2    0.376454    0.609044    0.543975    11.00000   -1.20000
AFIX   0
C1    1    0.387552    0.658104    0.443847    11.00000    0.01234    0.01153 =
         0.01808   -0.00514    0.00221   -0.00241
AFIX  43
H1    2    0.389213    0.580376    0.433699    11.00000   -1.20000
AFIX   0
C14C  1    0.392316    0.751913    0.391513    11.00000    0.00722    0.01723 =
         0.01947   -0.00885    0.00041   -0.00120
C14   1    0.189431    0.722135    0.289329    11.00000    0.01172    0.01253 =
         0.01732   -0.00216    0.00293   -0.00802
AFIX  43
H14   2    0.145927    0.751560    0.327437    11.00000   -1.20000
AFIX   0
C13   1    0.131652    0.689582    0.241328    11.00000    0.01448    0.00525 =
         0.01723    0.00198   -0.00292   -0.00065
C12   1    0.193420    0.649571    0.184214    11.00000    0.01952    0.01393 =
         0.01486   -0.00218   -0.00422   -0.00708
AFIX  43
H12   2    0.150429    0.629043    0.151680    11.00000   -1.20000
AFIX   0
C11   1    0.316086    0.639218    0.174049    11.00000    0.02210    0.01609 =
         0.00743   -0.00236   -0.00085   -0.00764
AFIX  43
H11   2    0.357863    0.613098    0.134976    11.00000   -1.20000
AFIX   0

C48   1    0.943554    0.634727    0.074242    11.00000    0.01541    0.01533 =
         0.01838   -0.00399   -0.00133   -0.00945
C50   1    1.030612    0.765129    0.019024    11.00000    0.02878    0.02664 =
         0.03970    0.00491    0.00423   -0.01791
AFIX  43
H50   2    1.023935    0.850145    0.002522    11.00000   -1.20000
AFIX   0
C51   1    1.141560    0.659515    0.008696    11.00000    0.02706    0.04597 =
         0.02084   -0.01100    0.00718   -0.02521
AFIX  43
H51   2    1.208354    0.671916   -0.014536    11.00000   -1.20000
AFIX   0
C52   1    1.153220    0.534407    0.033138    11.00000    0.02557    0.02992 =
         0.01876   -0.01408    0.00408   -0.01571
AFIX  43
H52   2    1.227929    0.458964    0.027067    11.00000   -1.20000
AFIX   0
C53   1    1.053072    0.523608    0.066352    11.00000    0.02090    0.01931 =
         0.02159   -0.00853    0.00360   -0.01368
AFIX  43
H53   2    1.058703    0.439430    0.084094    11.00000   -1.20000
AFIX   0
C47   1    0.832158    0.624950    0.109153    11.00000    0.01526    0.01794 =
         0.01677   -0.00759    0.00174   -0.00937
C39   1    0.773088    0.370336    0.181299    11.00000    0.01462    0.02286 =
         0.01304   -0.00560   -0.00207   -0.01221
C39A  1    0.669794    0.339314    0.210155    11.00000    0.01711    0.01001 =
         0.01634   -0.00182   -0.00140   -0.00443
C44B  1    0.596290    0.296953    0.177315    11.00000    0.01725    0.01426 =
         0.01493   -0.00331    0.00282   -0.01135
C44A  1    0.493052    0.307462    0.219085    11.00000    0.01008    0.01003 =
         0.01786   -0.00357    0.00238   -0.00222
C40A  1    0.511686    0.350962    0.275965    11.00000    0.01338    0.01272 =
         0.01326    0.00137    0.00063   -0.00513
C54   1    0.714587    0.746769    0.115659    11.00000    0.01597    0.01641 =
         0.03968   -0.01170    0.00791   -0.00739
AFIX 137
H54A  2    0.727116    0.823614    0.095418    11.00000   -1.50000
H54B  2    0.700263    0.747640    0.163341    11.00000   -1.50000
H54C  2    0.639490    0.748723    0.092472    11.00000   -1.50000
AFIX   0
C37   1    0.932352    0.134457    0.208643    11.00000    0.02070    0.01740 =
         0.03231   -0.00197   -0.00198   -0.00827
AFIX  23
H37A  2    0.879134    0.132210    0.246994    11.00000   -1.20000
H37B  2    1.021799    0.104538    0.227353    11.00000   -1.20000
AFIX   0
C36   1    0.931634    0.038314    0.166590    11.00000    0.02012    0.01760 =
         0.03301   -0.00131   -0.00488   -0.00721
AFIX  23
H36A  2    0.994520   -0.050865    0.188520    11.00000   -1.20000
H36B  2    0.961448    0.058739    0.121989    11.00000   -1.20000
AFIX   0
C35   1    0.799030    0.038129    0.155976    11.00000    0.02666    0.01963 =
         0.02248   -0.00499   -0.00135   -0.01268
AFIX  23
H35A  2    0.814445   -0.048870    0.147475    11.00000   -1.20000
H35B  2    0.755853    0.049028    0.198413    11.00000   -1.20000
AFIX   0
C34A  1    0.707341    0.141012    0.099668    11.00000    0.01291    0.01355 =
         0.02015   -0.00762    0.00124   -0.00608
C34   1    0.711284    0.114199    0.034781    11.00000    0.02135    0.01857 =
         0.02810   -0.00783    0.00863   -0.01149
AFIX  43
H34   2    0.776099    0.033817    0.026391    11.00000   -1.20000
AFIX   0
C33   1    0.624077    0.200802   -0.017212    11.00000    0.03611    0.03027 =
         0.01406   -0.01399    0.01021   -0.02511
AFIX  43
H33   2    0.628547    0.179053   -0.060503    11.00000   -1.20000
AFIX   0
C32   1    0.530090    0.319221   -0.006664    11.00000    0.02625    0.01716 =
         0.02063   -0.00165    0.00096   -0.01549
AFIX  43
H32   2    0.471061    0.380100   -0.042706    11.00000   -1.20000
AFIX   0
C31   1    0.523007    0.347986    0.056871    11.00000    0.01695    0.01919 =
         0.01606   -0.00741    0.00421   -0.00983
AFIX  43
H31   2    0.456632    0.428242    0.064427    11.00000   -1.20000
AFIX   0
C44C  1    0.610601    0.262472    0.110236    11.00000    0.01206    0.01836 =
         0.01696   -0.00631    0.00520   -0.01064
C44   1    0.381786    0.289980    0.209172    11.00000    0.01505    0.01566 =
         0.01713   -0.00319    0.00196   -0.00705
AFIX  43
H44   2    0.368569    0.259570    0.170688    11.00000   -1.20000
AFIX   0
C43   1    0.293567    0.317707    0.256075    11.00000    0.01545    0.00793 =
         0.01586    0.00484    0.00102   -0.00375
C42   1    0.312628    0.360751    0.314302    11.00000    0.01377    0.01421 =
         0.01491   -0.00439    0.00276   -0.00337
AFIX  43
H42   2    0.249693    0.378887    0.346401    11.00000   -1.20000
AFIX   0
C41   1    0.423081    0.376563    0.324663    11.00000    0.01914    0.01331 =
         0.00927   -0.00507    0.00179   -0.00376
AFIX  43
H41   2    0.437672    0.404093    0.363915    11.00000   -1.20000
AFIX   0

C62   1    1.095845    0.043839    0.561247    11.00000    0.02470    0.02586 =
         0.02011   -0.00824   -0.00241   -0.00970
AFIX  23
H62A  2    1.108530    0.102280    0.522864    11.00000   -1.20000
H62B  2    1.133523   -0.045608    0.551430    11.00000   -1.20000
AFIX   0

C61   1    0.262529    1.111285    0.095416    11.00000    0.11022    0.01744 =
         0.03223   -0.01012   -0.01310   -0.01304
AFIX  23
H61A  2    0.217926    1.196322    0.109965    11.00000   -1.20000
H61B  2    0.214795    1.114391    0.054311    11.00000   -1.20000
AFIX   0
HKLF 4

REM  ChWi-1101_a.res in P-1
REM R1 =  0.0579 for    5827 Fo > 4sig(Fo)  and  0.0922 for all    8435 data
REM    615 parameters refined using      0 restraints

END

WGHT      0.1117      0.0000

REM Instructions for potential hydrogen bonds
HTAB N10 N45
HTAB N40 N15
HTAB C23 Br1_$1
HTAB C7 Cl4_$2
HTAB C14 Cl3_$3
HTAB C44 Cl2_$4
HTAB C62 N19
HTAB C62 Cl3_$5
HTAB C61 N49_$6

REM Highest difference peak  1.553,  deepest hole -1.534,  1-sigma level  0.146
Q1    1   0.0293  0.3099  0.2447  11.00000  0.05    1.55
Q2    1   0.3612  0.9909  0.1533  11.00000  0.05    1.44
Q3    1   0.7230  0.6943  0.2514  11.00000  0.05    1.43
Q4    1  -0.1213  0.6879  0.2514  11.00000  0.05    1.39
Q5    1   0.8840  0.3145  0.2398  11.00000  0.05    1.33
Q6    1   0.1741  1.1120  0.0900  11.00000  0.05    1.29
Q7    1   0.2321  0.3081  0.2480  11.00000  0.05    1.24
Q8    1   0.0702  0.6947  0.2588  11.00000  0.05    1.21
Q9    1   0.3817  0.3147  0.2502  11.00000  0.05    1.13
Q10   1   0.2161  0.6967  0.2535  11.00000  0.05    1.12
Q11   1   0.5929  0.6927  0.2471  11.00000  0.05    1.12
Q12   1   0.2596  1.2139  0.0522  11.00000  0.05    1.06
Q13   1   0.7615  0.3162  0.2392  11.00000  0.05    0.96
Q14   1   0.4581  1.0302  0.1285  11.00000  0.05    0.91
Q15   1   0.3385  1.1580  0.0594  11.00000  0.05    0.88
Q16   1   0.3391  0.7214  0.2440  11.00000  0.05    0.83
Q17   1   0.5219  0.3081  0.2505  11.00000  0.05    0.81
Q18   1   0.2831  1.0979  0.0840  11.00000  0.05    0.67
Q19   1   0.3491  0.7160  0.2977  11.00000  0.05    0.66
Q20   1   0.0941  0.3709  0.1738  11.00000  0.05    0.65
;
_shelx_res_checksum              73903
####################################################################### 
# 
# This file contains crystal structure data downloaded from the 
# Cambridge Structural Database (CSD) hosted by the Cambridge 
# Crystallographic Data Centre (CCDC).
# 
# Full information about CCDC data access policies and citation 
# guidelines are available at http://www.ccdc.cam.ac.uk/access/V1 
# 
# Audit and citation data items may have been added by the CCDC. 
# Please retain this information to preserve the provenance of 
# this file and to allow appropriate attribution of the data. 
# 
#######################################################################

data_cw1059n
_database_code_depnum_ccdc_archive 'CCDC 2261966'
loop_
_audit_author_name
_audit_author_address
'Vladimir Arion'
;University of Vienna
Austria
;
_audit_update_record             
;
2023-05-10 deposited with the CCDC.	2023-07-03 downloaded from the CCDC.
;

_audit_creation_method           SHELXL-2014
_chemical_name_systematic        
;
 ?
;
_chemical_name_common            ?
_chemical_melting_point          ?
_chemical_formula_moiety         'C25 H22 Cl Cu N5, C3 H8 O, C H4 O'
_chemical_formula_sum            'C29 H34 Cl Cu N5 O2'
_chemical_formula_weight         583.60

loop_
_atom_type_symbol
_atom_type_description
_atom_type_scat_dispersion_real
_atom_type_scat_dispersion_imag
_atom_type_scat_source
C C 0.0033 0.0016 'International Tables Vol C Tables 4.2.6.8 and 6.1.1.4'
H H 0.0000 0.0000 'International Tables Vol C Tables 4.2.6.8 and 6.1.1.4'
Cl Cl 0.1484 0.1585 'International Tables Vol C Tables 4.2.6.8 and 6.1.1.4'
Cu Cu 0.3201 1.2651 'International Tables Vol C Tables 4.2.6.8 and 6.1.1.4'
N N 0.0061 0.0033 'International Tables Vol C Tables 4.2.6.8 and 6.1.1.4'
O O 0.0106 0.0060 'International Tables Vol C Tables 4.2.6.8 and 6.1.1.4'

_space_group_crystal_system      triclinic
_space_group_IT_number           2
_space_group_name_H-M_alt        'P -1'
_space_group_name_Hall           '-P 1'

_shelx_space_group_comment       
;
The symmetry employed for this shelxl refinement is uniquely defined
by the following loop, which should always be used as a source of
symmetry information in preference to the above space-group names.
They are only intended as comments.
;

loop_
_space_group_symop_operation_xyz
'x, y, z'
'-x, -y, -z'

_cell_length_a                   7.6320(8)
_cell_length_b                   11.6124(12)
_cell_length_c                   16.5842(17)
_cell_angle_alpha                90.668(3)
_cell_angle_beta                 93.199(3)
_cell_angle_gamma                105.631(3)
_cell_volume                     1412.7(3)
_cell_formula_units_Z            2
_cell_measurement_temperature    200(2)
_cell_measurement_reflns_used    4348
_cell_measurement_theta_min      2.13
_cell_measurement_theta_max      25.56

_exptl_crystal_description       needle
_exptl_crystal_colour            green
_exptl_crystal_density_meas      ?
_exptl_crystal_density_method    ?
_exptl_crystal_density_diffrn    1.372
_exptl_crystal_F_000             610
_exptl_transmission_factor_min   ?
_exptl_transmission_factor_max   ?
_exptl_crystal_size_max          1.000
_exptl_crystal_size_mid          0.100
_exptl_crystal_size_min          0.050
_exptl_absorpt_coefficient_mu    0.903
_shelx_estimated_absorpt_T_min   0.466
_shelx_estimated_absorpt_T_max   0.956
_exptl_absorpt_correction_type   multi-scan
_exptl_absorpt_correction_T_min  0.4655
_exptl_absorpt_correction_T_max  0.9563
_exptl_absorpt_process_details   SADABS

_exptl_special_details           
;
 ?
;

_diffrn_ambient_temperature      200(2)
_diffrn_radiation_wavelength     0.71073
_diffrn_radiation_type           MoK\a
_diffrn_source                   ?
_diffrn_measurement_device_type  'Bruker APEXII CCD'
_diffrn_measurement_method       '\f and \w scans'
_diffrn_detector_area_resol_mean ?
_diffrn_reflns_number            40742
_diffrn_reflns_av_unetI/netI     0.0298
_diffrn_reflns_av_R_equivalents  0.0397
_diffrn_reflns_limit_h_min       -10
_diffrn_reflns_limit_h_max       10
_diffrn_reflns_limit_k_min       -15
_diffrn_reflns_limit_k_max       15
_diffrn_reflns_limit_l_min       -22
_diffrn_reflns_limit_l_max       22
_diffrn_reflns_theta_min         1.822
_diffrn_reflns_theta_max         28.353
_diffrn_reflns_theta_full        25.242
_diffrn_measured_fraction_theta_max 0.993
_diffrn_measured_fraction_theta_full 0.999
_diffrn_reflns_Laue_measured_fraction_max 0.993
_diffrn_reflns_Laue_measured_fraction_full 0.999
_diffrn_reflns_point_group_measured_fraction_max 0.993
_diffrn_reflns_point_group_measured_fraction_full 0.999
_reflns_number_total             7005
_reflns_number_gt                5958
_reflns_threshold_expression     'I > 2\s(I)'
_reflns_Friedel_coverage         0.000
_reflns_Friedel_fraction_max     .
_reflns_Friedel_fraction_full    .

_reflns_special_details          
;
 Reflections were merged by SHELXL according to the crystal
 class for the calculation of statistics and refinement.
 
 _reflns_Friedel_fraction is defined as the number of unique
 Friedel pairs measured divided by the number that would be
 possible theoretically, ignoring centric projections and
 systematic absences.
;

_computing_data_collection       'Bruker APEX2'
_computing_cell_refinement       'Bruker SAINT'
_computing_data_reduction        'Bruker SAINT'
_computing_structure_solution    'SHELXS-2014 (Sheldrick, 2014)'
_computing_structure_refinement  'SHELXL-2014 (Sheldrick, 2014)'
_computing_molecular_graphics    'Bruker SHELXTL'
_computing_publication_material  'Bruker SHELXTL'

_refine_special_details          
;
 ?
;
_refine_ls_structure_factor_coef Fsqd
_refine_ls_matrix_type           full
_refine_ls_weighting_scheme      calc
_refine_ls_weighting_details     
'w=1/[\s^2^(Fo^2^)+(0.0367P)^2^+1.3651P] where P=(Fo^2^+2Fc^2^)/3'
_atom_sites_solution_primary     ?
_atom_sites_solution_secondary   ?
_atom_sites_solution_hydrogens   geom
_refine_ls_hydrogen_treatment    constr
_refine_ls_extinction_method     none
_refine_ls_extinction_coef       .
_refine_ls_number_reflns         7005
_refine_ls_number_parameters     349
_refine_ls_number_restraints     0
_refine_ls_R_factor_all          0.0477
_refine_ls_R_factor_gt           0.0379
_refine_ls_wR_factor_ref         0.0966
_refine_ls_wR_factor_gt          0.0913
_refine_ls_goodness_of_fit_ref   1.039
_refine_ls_restrained_S_all      1.039
_refine_ls_shift/su_max          0.001
_refine_ls_shift/su_mean         0.000

loop_
_atom_site_label
_atom_site_type_symbol
_atom_site_fract_x
_atom_site_fract_y
_atom_site_fract_z
_atom_site_U_iso_or_equiv
_atom_site_adp_type
_atom_site_occupancy
_atom_site_site_symmetry_order
_atom_site_calc_flag
_atom_site_refinement_flags_posn
_atom_site_refinement_flags_adp
_atom_site_refinement_flags_occupancy
_atom_site_disorder_assembly
_atom_site_disorder_group
Cu Cu 0.13064(3) 0.39217(2) 0.47169(2) 0.02189(7) Uani 1 1 d . . . . .
Cl Cl 0.01917(8) 0.28347(5) 0.57424(3) 0.03672(13) Uani 1 1 d . . . . .
C1 C 0.3025(3) 0.13909(18) 0.18945(12) 0.0267(4) Uani 1 1 d . . . . .
H1 H 0.3301 0.1969 0.1487 0.032 Uiso 1 1 calc R U . . .
C2 C 0.4298(3) 0.07913(19) 0.21363(14) 0.0308(4) Uani 1 1 d . . . . .
H2 H 0.5434 0.0953 0.1893 0.037 Uiso 1 1 calc R U . . .
C3 C 0.3907(3) -0.00468(19) 0.27352(15) 0.0331(5) Uani 1 1 d . . . . .
H3 H 0.4784 -0.0450 0.2912 0.040 Uiso 1 1 calc R U . . .
C4 C 0.2230(3) -0.02957(18) 0.30763(14) 0.0309(5) Uani 1 1 d . . . . .
H4 H 0.1968 -0.0875 0.3484 0.037 Uiso 1 1 calc R U . . .
C4A C 0.0919(3) 0.02896(17) 0.28326(13) 0.0241(4) Uani 1 1 d . . . . .
C5 C -0.0911(3) -0.00584(18) 0.31995(14) 0.0279(4) Uani 1 1 d . . . . .
H5A H -0.1201 -0.0919 0.3323 0.033 Uiso 1 1 calc R U . . .
H5B H -0.1847 0.0044 0.2789 0.033 Uiso 1 1 calc R U . . .
C6 C -0.1065(3) 0.06440(19) 0.39719(14) 0.0299(4) Uani 1 1 d . . . . .
H6A H -0.2027 0.0134 0.4288 0.036 Uiso 1 1 calc R U . . .
H6B H 0.0100 0.0791 0.4301 0.036 Uiso 1 1 calc R U . . .
C7 C -0.1498(3) 0.18418(17) 0.38500(13) 0.0253(4) Uani 1 1 d . . . . .
H7A H -0.2282 0.1779 0.3346 0.030 Uiso 1 1 calc R U . . .
H7B H -0.2216 0.1983 0.4302 0.030 Uiso 1 1 calc R U . . .
N8 N 0.0081(2) 0.28919(14) 0.38014(10) 0.0226(3) Uani 1 1 d . . . . .
C9 C 0.0540(3) 0.34062(17) 0.31107(12) 0.0217(4) Uani 1 1 d . . . . .
C9A C -0.0242(3) 0.28345(17) 0.23208(12) 0.0227(4) Uani 1 1 d . . . . .
N10 N -0.1387(2) 0.33061(15) 0.18340(10) 0.0246(3) Uani 1 1 d . . . . .
H10 H -0.1736 0.3950 0.1946 0.030 Uiso 1 1 calc R U . . .
C10A C -0.1890(3) 0.25972(18) 0.11444(12) 0.0247(4) Uani 1 1 d . . . . .
C11 C -0.3069(3) 0.2676(2) 0.04869(14) 0.0352(5) Uani 1 1 d . . . . .
H11 H -0.3652 0.3303 0.0456 0.042 Uiso 1 1 calc R U . . .
C12 C -0.3354(4) 0.1808(3) -0.01149(15) 0.0457(6) Uani 1 1 d . . . . .
H12 H -0.4146 0.1841 -0.0572 0.055 Uiso 1 1 calc R U . . .
C13 C -0.2509(4) 0.0875(3) -0.00727(15) 0.0448(6) Uani 1 1 d . . . . .
H13 H -0.2746 0.0286 -0.0497 0.054 Uiso 1 1 calc R U . . .
C14 C -0.1338(3) 0.0800(2) 0.05757(13) 0.0330(5) Uani 1 1 d . . . . .
H14 H -0.0761 0.0170 0.0600 0.040 Uiso 1 1 calc R U . . .
C14A C -0.1017(3) 0.16702(17) 0.11979(12) 0.0232(4) Uani 1 1 d . . . . .
C14B C 0.0036(3) 0.18386(17) 0.19554(11) 0.0223(4) Uani 1 1 d . . . . .
C14C C 0.1336(3) 0.11595(16) 0.22410(12) 0.0220(4) Uani 1 1 d . . . . .
N15 N 0.1788(2) 0.44815(14) 0.30648(10) 0.0239(3) Uani 1 1 d . . . . .
N16 N 0.2350(2) 0.49125(14) 0.38321(10) 0.0220(3) Uani 1 1 d . . . . .
C17 C 0.3543(3) 0.59279(17) 0.39992(12) 0.0239(4) Uani 1 1 d . . . . .
C18 C 0.3935(3) 0.61735(17) 0.48747(12) 0.0237(4) Uani 1 1 d . . . . .
N19 N 0.2920(2) 0.53477(15) 0.53572(10) 0.0245(3) Uani 1 1 d . . . . .
C20 C 0.3173(3) 0.54871(19) 0.61616(13) 0.0284(4) Uani 1 1 d . . . . .
H20 H 0.2446 0.4908 0.6492 0.034 Uiso 1 1 calc R U . . .
C21 C 0.4477(3) 0.6459(2) 0.65265(13) 0.0309(5) Uani 1 1 d . . . . .
H21 H 0.4638 0.6544 0.7098 0.037 Uiso 1 1 calc R U . . .
C22 C 0.5526(3) 0.7295(2) 0.60429(14) 0.0313(5) Uani 1 1 d . . . . .
H22 H 0.6428 0.7962 0.6279 0.038 Uiso 1 1 calc R U . . .
C23 C 0.5259(3) 0.71575(18) 0.52084(13) 0.0282(4) Uani 1 1 d . . . . .
H23 H 0.5973 0.7730 0.4869 0.034 Uiso 1 1 calc R U . . .
C24 C 0.4436(3) 0.6779(2) 0.33893(14) 0.0366(5) Uani 1 1 d . . . . .
H24A H 0.5763 0.6944 0.3474 0.055 Uiso 1 1 calc R U . . .
H24B H 0.4085 0.7527 0.3445 0.055 Uiso 1 1 calc R U . . .
H24C H 0.4051 0.6429 0.2846 0.055 Uiso 1 1 calc R U . . .
O1 O 0.3784(3) 0.4786(2) 0.16688(12) 0.0636(6) Uani 1 1 d . . . . .
H1A H 0.3060 0.4693 0.2041 0.095 Uiso 1 1 calc R U . . .
C25 C 0.2800(4) 0.4560(3) 0.09261(17) 0.0525(7) Uani 1 1 d . . . . .
H25A H 0.3645 0.4701 0.0491 0.079 Uiso 1 1 calc R U . . .
H25B H 0.2004 0.5094 0.0870 0.079 Uiso 1 1 calc R U . . .
H25C H 0.2058 0.3727 0.0894 0.079 Uiso 1 1 calc R U . . .
O2 O 0.2556(2) 0.45817(15) 0.81010(13) 0.0474(5) Uani 1 1 d . . . . .
H2A H 0.3674 0.4683 0.8217 0.071 Uiso 1 1 calc R U . . .
C26 C 0.2561(6) 0.2679(4) 0.8668(3) 0.1062(17) Uani 1 1 d . . . . .
H26A H 0.1917 0.1829 0.8593 0.159 Uiso 1 1 calc R U . . .
H26B H 0.2577 0.2918 0.9238 0.159 Uiso 1 1 calc R U . . .
H26C H 0.3815 0.2815 0.8507 0.159 Uiso 1 1 calc R U . . .
C27 C 0.1638(5) 0.3380(3) 0.8177(3) 0.0856(14) Uani 1 1 d . . . . .
H27 H 0.1753 0.3060 0.7626 0.103 Uiso 1 1 calc R U . . .
C28 C -0.0288(5) 0.3169(3) 0.8179(3) 0.0799(11) Uani 1 1 d . . . . .
H28A H -0.0872 0.2310 0.8108 0.120 Uiso 1 1 calc R U . . .
H28B H -0.0713 0.3597 0.7737 0.120 Uiso 1 1 calc R U . . .
H28C H -0.0604 0.3455 0.8696 0.120 Uiso 1 1 calc R U . . .

loop_
_atom_site_aniso_label
_atom_site_aniso_U_11
_atom_site_aniso_U_22
_atom_site_aniso_U_33
_atom_site_aniso_U_23
_atom_site_aniso_U_13
_atom_site_aniso_U_12
Cu 0.02506(13) 0.01983(12) 0.02063(12) 0.00013(8) 0.00170(9) 0.00575(9)
Cl 0.0440(3) 0.0346(3) 0.0267(3) 0.0070(2) 0.0064(2) 0.0013(2)
C1 0.0278(10) 0.0253(10) 0.0263(10) -0.0012(8) 0.0024(8) 0.0062(8)
C2 0.0228(10) 0.0286(11) 0.0412(12) -0.0019(9) 0.0044(9) 0.0068(8)
C3 0.0225(10) 0.0258(10) 0.0528(14) 0.0046(9) 0.0006(9) 0.0097(8)
C4 0.0261(10) 0.0214(10) 0.0454(13) 0.0074(9) 0.0022(9) 0.0064(8)
C4A 0.0213(9) 0.0171(9) 0.0332(10) -0.0026(7) 0.0005(8) 0.0044(7)
C5 0.0218(9) 0.0192(9) 0.0417(12) 0.0010(8) 0.0035(8) 0.0034(7)
C6 0.0274(10) 0.0252(10) 0.0367(11) 0.0051(8) 0.0055(9) 0.0053(8)
C7 0.0217(9) 0.0230(9) 0.0306(10) -0.0012(8) 0.0032(8) 0.0048(7)
N8 0.0234(8) 0.0200(8) 0.0238(8) -0.0007(6) 0.0013(6) 0.0051(6)
C9 0.0232(9) 0.0192(9) 0.0251(9) -0.0021(7) -0.0008(7) 0.0105(7)
C9A 0.0243(9) 0.0216(9) 0.0228(9) 0.0012(7) -0.0001(7) 0.0074(7)
N10 0.0274(9) 0.0237(8) 0.0248(8) 0.0008(6) -0.0013(7) 0.0111(7)
C10A 0.0239(9) 0.0266(10) 0.0230(9) 0.0030(7) 0.0015(7) 0.0056(8)
C11 0.0360(12) 0.0413(13) 0.0298(11) 0.0058(9) -0.0044(9) 0.0142(10)
C12 0.0461(14) 0.0618(17) 0.0278(12) -0.0005(11) -0.0129(10) 0.0152(13)
C13 0.0498(15) 0.0523(15) 0.0297(12) -0.0151(11) -0.0097(11) 0.0124(12)
C14 0.0360(12) 0.0343(11) 0.0282(11) -0.0064(9) -0.0016(9) 0.0094(9)
C14A 0.0223(9) 0.0247(9) 0.0220(9) -0.0005(7) 0.0009(7) 0.0053(7)
C14B 0.0234(9) 0.0219(9) 0.0219(9) -0.0016(7) 0.0004(7) 0.0068(7)
C14C 0.0232(9) 0.0175(8) 0.0248(9) -0.0050(7) -0.0024(7) 0.0057(7)
N15 0.0299(9) 0.0211(8) 0.0207(8) -0.0005(6) 0.0006(6) 0.0068(7)
N16 0.0243(8) 0.0190(8) 0.0233(8) -0.0006(6) 0.0005(6) 0.0072(6)
C17 0.0264(10) 0.0195(9) 0.0270(10) -0.0001(7) 0.0015(8) 0.0085(7)
C18 0.0254(10) 0.0188(9) 0.0292(10) -0.0020(7) 0.0006(8) 0.0102(7)
N19 0.0285(9) 0.0215(8) 0.0242(8) -0.0032(6) -0.0004(7) 0.0084(7)
C20 0.0334(11) 0.0280(10) 0.0259(10) -0.0035(8) 0.0011(8) 0.0121(9)
C21 0.0347(11) 0.0343(11) 0.0270(10) -0.0086(9) -0.0054(8) 0.0167(9)
C22 0.0271(10) 0.0286(11) 0.0390(12) -0.0128(9) -0.0070(9) 0.0111(8)
C23 0.0262(10) 0.0223(10) 0.0361(11) -0.0046(8) 0.0000(8) 0.0073(8)
C24 0.0440(13) 0.0265(11) 0.0335(12) 0.0050(9) 0.0026(10) -0.0008(9)
O1 0.0379(10) 0.0986(18) 0.0442(11) 0.0017(11) 0.0108(9) -0.0006(11)
C25 0.0548(17) 0.0626(18) 0.0416(15) 0.0116(13) 0.0126(13) 0.0159(14)
O2 0.0385(9) 0.0283(8) 0.0771(14) 0.0084(8) 0.0012(9) 0.0125(7)
C26 0.095(3) 0.066(2) 0.151(4) 0.061(3) -0.017(3) 0.013(2)
C27 0.0515(19) 0.057(2) 0.143(4) 0.051(2) -0.001(2) 0.0059(16)
C28 0.053(2) 0.058(2) 0.120(3) 0.003(2) 0.006(2) 0.0008(16)

_geom_special_details            
;
 All esds (except the esd in the dihedral angle between two l.s. planes)
 are estimated using the full covariance matrix.  The cell esds are taken
 into account individually in the estimation of esds in distances, angles
 and torsion angles; correlations between esds in cell parameters are only
 used when they are defined by crystal symmetry.  An approximate (isotropic)
 treatment of cell esds is used for estimating esds involving l.s. planes.
;

loop_
_geom_bond_atom_site_label_1
_geom_bond_atom_site_label_2
_geom_bond_distance
_geom_bond_site_symmetry_2
_geom_bond_publ_flag
Cu N16 1.9460(16) . ?
Cu N8 1.9511(16) . ?
Cu N19 2.0249(17) . ?
Cu Cl 2.2006(6) . ?
C1 C2 1.385(3) . ?
C1 C14C 1.401(3) . ?
C1 H1 0.9500 . ?
C2 C3 1.386(3) . ?
C2 H2 0.9500 . ?
C3 C4 1.388(3) . ?
C3 H3 0.9500 . ?
C4 C4A 1.398(3) . ?
C4 H4 0.9500 . ?
C4A C14C 1.403(3) . ?
C4A C5 1.510(3) . ?
C5 C6 1.538(3) . ?
C5 H5A 0.9900 . ?
C5 H5B 0.9900 . ?
C6 C7 1.527(3) . ?
C6 H6A 0.9900 . ?
C6 H6B 0.9900 . ?
C7 N8 1.472(2) . ?
C7 H7A 0.9900 . ?
C7 H7B 0.9900 . ?
N8 C9 1.319(3) . ?
C9 N15 1.357(2) . ?
C9 C9A 1.481(3) . ?
C9A C14B 1.371(3) . ?
C9A N10 1.380(2) . ?
N10 C10A 1.375(3) . ?
N10 H10 0.8800 . ?
C10A C11 1.395(3) . ?
C10A C14A 1.411(3) . ?
C11 C12 1.376(4) . ?
C11 H11 0.9500 . ?
C12 C13 1.404(4) . ?
C12 H12 0.9500 . ?
C13 C14 1.378(3) . ?
C13 H13 0.9500 . ?
C14 C14A 1.400(3) . ?
C14 H14 0.9500 . ?
C14A C14B 1.435(3) . ?
C14B C14C 1.486(3) . ?
N15 N16 1.365(2) . ?
N16 C17 1.297(2) . ?
C17 C18 1.475(3) . ?
C17 C24 1.484(3) . ?
C18 N19 1.359(3) . ?
C18 C23 1.391(3) . ?
N19 C20 1.339(3) . ?
C20 C21 1.393(3) . ?
C20 H20 0.9500 . ?
C21 C22 1.377(3) . ?
C21 H21 0.9500 . ?
C22 C23 1.389(3) . ?
C22 H22 0.9500 . ?
C23 H23 0.9500 . ?
C24 H24A 0.9800 . ?
C24 H24B 0.9800 . ?
C24 H24C 0.9800 . ?
O1 C25 1.390(3) . ?
O1 H1A 0.8400 . ?
C25 H25A 0.9800 . ?
C25 H25B 0.9800 . ?
C25 H25C 0.9800 . ?
O2 C27 1.393(4) . ?
O2 H2A 0.8400 . ?
C26 C27 1.443(5) . ?
C26 H26A 0.9800 . ?
C26 H26B 0.9800 . ?
C26 H26C 0.9800 . ?
C27 C28 1.424(5) . ?
C27 H27 1.0000 . ?
C28 H28A 0.9800 . ?
C28 H28B 0.9800 . ?
C28 H28C 0.9800 . ?

loop_
_geom_angle_atom_site_label_1
_geom_angle_atom_site_label_2
_geom_angle_atom_site_label_3
_geom_angle
_geom_angle_site_symmetry_1
_geom_angle_site_symmetry_3
_geom_angle_publ_flag
N16 Cu N8 80.23(7) . . ?
N16 Cu N19 80.39(7) . . ?
N8 Cu N19 160.60(7) . . ?
N16 Cu Cl 178.28(5) . . ?
N8 Cu Cl 101.43(5) . . ?
N19 Cu Cl 97.96(5) . . ?
C2 C1 C14C 121.11(19) . . ?
C2 C1 H1 119.4 . . ?
C14C C1 H1 119.4 . . ?
C1 C2 C3 119.7(2) . . ?
C1 C2 H2 120.2 . . ?
C3 C2 H2 120.2 . . ?
C2 C3 C4 119.8(2) . . ?
C2 C3 H3 120.1 . . ?
C4 C3 H3 120.1 . . ?
C3 C4 C4A 121.3(2) . . ?
C3 C4 H4 119.3 . . ?
C4A C4 H4 119.3 . . ?
C4 C4A C14C 118.75(18) . . ?
C4 C4A C5 118.88(18) . . ?
C14C C4A C5 122.36(18) . . ?
C4A C5 C6 115.85(17) . . ?
C4A C5 H5A 108.3 . . ?
C6 C5 H5A 108.3 . . ?
C4A C5 H5B 108.3 . . ?
C6 C5 H5B 108.3 . . ?
H5A C5 H5B 107.4 . . ?
C7 C6 C5 116.14(18) . . ?
C7 C6 H6A 108.3 . . ?
C5 C6 H6A 108.3 . . ?
C7 C6 H6B 108.3 . . ?
C5 C6 H6B 108.3 . . ?
H6A C6 H6B 107.4 . . ?
N8 C7 C6 116.06(16) . . ?
N8 C7 H7A 108.3 . . ?
C6 C7 H7A 108.3 . . ?
N8 C7 H7B 108.3 . . ?
C6 C7 H7B 108.3 . . ?
H7A C7 H7B 107.4 . . ?
C9 N8 C7 122.02(16) . . ?
C9 N8 Cu 111.07(13) . . ?
C7 N8 Cu 125.04(13) . . ?
N8 C9 N15 123.02(17) . . ?
N8 C9 C9A 122.23(17) . . ?
N15 C9 C9A 114.73(17) . . ?
C14B C9A N10 110.42(17) . . ?
C14B C9A C9 128.37(17) . . ?
N10 C9A C9 121.20(17) . . ?
C10A N10 C9A 108.33(16) . . ?
C10A N10 H10 125.8 . . ?
C9A N10 H10 125.8 . . ?
N10 C10A C11 130.1(2) . . ?
N10 C10A C14A 107.89(17) . . ?
C11 C10A C14A 121.95(19) . . ?
C12 C11 C10A 117.2(2) . . ?
C12 C11 H11 121.4 . . ?
C10A C11 H11 121.4 . . ?
C11 C12 C13 121.9(2) . . ?
C11 C12 H12 119.1 . . ?
C13 C12 H12 119.1 . . ?
C14 C13 C12 120.9(2) . . ?
C14 C13 H13 119.5 . . ?
C12 C13 H13 119.5 . . ?
C13 C14 C14A 118.7(2) . . ?
C13 C14 H14 120.7 . . ?
C14A C14 H14 120.7 . . ?
C14 C14A C10A 119.44(19) . . ?
C14 C14A C14B 133.31(19) . . ?
C10A C14A C14B 107.21(17) . . ?
C9A C14B C14A 106.14(17) . . ?
C9A C14B C14C 126.72(17) . . ?
C14A C14B C14C 126.78(17) . . ?
C1 C14C C4A 119.31(18) . . ?
C1 C14C C14B 118.31(18) . . ?
C4A C14C C14B 122.37(17) . . ?
C9 N15 N16 108.25(15) . . ?
C17 N16 N15 123.78(17) . . ?
C17 N16 Cu 118.87(14) . . ?
N15 N16 Cu 117.35(12) . . ?
N16 C17 C18 113.00(17) . . ?
N16 C17 C24 124.81(19) . . ?
C18 C17 C24 122.19(18) . . ?
N19 C18 C23 120.60(19) . . ?
N19 C18 C17 115.28(17) . . ?
C23 C18 C17 124.11(19) . . ?
C20 N19 C18 119.95(18) . . ?
C20 N19 Cu 127.55(15) . . ?
C18 N19 Cu 112.23(13) . . ?
N19 C20 C21 121.7(2) . . ?
N19 C20 H20 119.1 . . ?
C21 C20 H20 119.1 . . ?
C22 C21 C20 118.8(2) . . ?
C22 C21 H21 120.6 . . ?
C20 C21 H21 120.6 . . ?
C21 C22 C23 119.7(2) . . ?
C21 C22 H22 120.2 . . ?
C23 C22 H22 120.2 . . ?
C22 C23 C18 119.3(2) . . ?
C22 C23 H23 120.4 . . ?
C18 C23 H23 120.4 . . ?
C17 C24 H24A 109.5 . . ?
C17 C24 H24B 109.5 . . ?
H24A C24 H24B 109.5 . . ?
C17 C24 H24C 109.5 . . ?
H24A C24 H24C 109.5 . . ?
H24B C24 H24C 109.5 . . ?
C25 O1 H1A 109.5 . . ?
O1 C25 H25A 109.5 . . ?
O1 C25 H25B 109.5 . . ?
H25A C25 H25B 109.5 . . ?
O1 C25 H25C 109.5 . . ?
H25A C25 H25C 109.5 . . ?
H25B C25 H25C 109.5 . . ?
C27 O2 H2A 109.5 . . ?
C27 C26 H26A 109.5 . . ?
C27 C26 H26B 109.5 . . ?
H26A C26 H26B 109.5 . . ?
C27 C26 H26C 109.5 . . ?
H26A C26 H26C 109.5 . . ?
H26B C26 H26C 109.5 . . ?
O2 C27 C28 113.3(3) . . ?
O2 C27 C26 116.5(3) . . ?
C28 C27 C26 120.4(4) . . ?
O2 C27 H27 100.5 . . ?
C28 C27 H27 100.5 . . ?
C26 C27 H27 100.5 . . ?
C27 C28 H28A 109.5 . . ?
C27 C28 H28B 109.5 . . ?
H28A C28 H28B 109.5 . . ?
C27 C28 H28C 109.5 . . ?
H28A C28 H28C 109.5 . . ?
H28B C28 H28C 109.5 . . ?

loop_
_geom_torsion_atom_site_label_1
_geom_torsion_atom_site_label_2
_geom_torsion_atom_site_label_3
_geom_torsion_atom_site_label_4
_geom_torsion
_geom_torsion_site_symmetry_1
_geom_torsion_site_symmetry_2
_geom_torsion_site_symmetry_3
_geom_torsion_site_symmetry_4
_geom_torsion_publ_flag
C14C C1 C2 C3 -0.5(3) . . . . ?
C1 C2 C3 C4 1.3(3) . . . . ?
C2 C3 C4 C4A -0.5(3) . . . . ?
C3 C4 C4A C14C -1.2(3) . . . . ?
C3 C4 C4A C5 177.3(2) . . . . ?
C4 C4A C5 C6 90.2(2) . . . . ?
C14C C4A C5 C6 -91.4(2) . . . . ?
C4A C5 C6 C7 84.0(2) . . . . ?
C5 C6 C7 N8 -89.4(2) . . . . ?
C6 C7 N8 C9 105.2(2) . . . . ?
C6 C7 N8 Cu -91.8(2) . . . . ?
C7 N8 C9 N15 168.69(17) . . . . ?
Cu N8 C9 N15 3.5(2) . . . . ?
C7 N8 C9 C9A -12.8(3) . . . . ?
Cu N8 C9 C9A -177.96(14) . . . . ?
N8 C9 C9A C14B -68.9(3) . . . . ?
N15 C9 C9A C14B 109.7(2) . . . . ?
N8 C9 C9A N10 112.5(2) . . . . ?
N15 C9 C9A N10 -68.9(2) . . . . ?
C14B C9A N10 C10A 0.9(2) . . . . ?
C9 C9A N10 C10A 179.76(17) . . . . ?
C9A N10 C10A C11 177.6(2) . . . . ?
C9A N10 C10A C14A -0.8(2) . . . . ?
N10 C10A C11 C12 -178.2(2) . . . . ?
C14A C10A C11 C12 0.0(3) . . . . ?
C10A C11 C12 C13 0.3(4) . . . . ?
C11 C12 C13 C14 -0.6(4) . . . . ?
C12 C13 C14 C14A 0.5(4) . . . . ?
C13 C14 C14A C10A -0.2(3) . . . . ?
C13 C14 C14A C14B 177.3(2) . . . . ?
N10 C10A C14A C14 178.47(18) . . . . ?
C11 C10A C14A C14 0.0(3) . . . . ?
N10 C10A C14A C14B 0.4(2) . . . . ?
C11 C10A C14A C14B -178.15(19) . . . . ?
N10 C9A C14B C14A -0.7(2) . . . . ?
C9 C9A C14B C14A -179.40(19) . . . . ?
N10 C9A C14B C14C 172.70(18) . . . . ?
C9 C9A C14B C14C -6.0(3) . . . . ?
C14 C14A C14B C9A -177.5(2) . . . . ?
C10A C14A C14B C9A 0.2(2) . . . . ?
C14 C14A C14B C14C 9.1(4) . . . . ?
C10A C14A C14B C14C -173.19(18) . . . . ?
C2 C1 C14C C4A -1.2(3) . . . . ?
C2 C1 C14C C14B 179.77(18) . . . . ?
C4 C4A C14C C1 1.9(3) . . . . ?
C5 C4A C14C C1 -176.48(18) . . . . ?
C4 C4A C14C C14B -179.04(18) . . . . ?
C5 C4A C14C C14B 2.5(3) . . . . ?
C9A C14B C14C C1 -98.3(2) . . . . ?
C14A C14B C14C C1 73.7(3) . . . . ?
C9A C14B C14C C4A 82.6(3) . . . . ?
C14A C14B C14C C4A -105.3(2) . . . . ?
N8 C9 N15 N16 -3.0(3) . . . . ?
C9A C9 N15 N16 178.43(15) . . . . ?
C9 N15 N16 C17 -179.94(18) . . . . ?
C9 N15 N16 Cu 0.88(19) . . . . ?
N15 N16 C17 C18 -178.93(16) . . . . ?
Cu N16 C17 C18 0.2(2) . . . . ?
N15 N16 C17 C24 1.5(3) . . . . ?
Cu N16 C17 C24 -179.36(17) . . . . ?
N16 C17 C18 N19 -3.9(3) . . . . ?
C24 C17 C18 N19 175.71(19) . . . . ?
N16 C17 C18 C23 175.03(18) . . . . ?
C24 C17 C18 C23 -5.4(3) . . . . ?
C23 C18 N19 C20 0.9(3) . . . . ?
C17 C18 N19 C20 179.89(17) . . . . ?
C23 C18 N19 Cu -173.52(15) . . . . ?
C17 C18 N19 Cu 5.5(2) . . . . ?
C18 N19 C20 C21 -0.7(3) . . . . ?
Cu N19 C20 C21 172.83(15) . . . . ?
N19 C20 C21 C22 0.0(3) . . . . ?
C20 C21 C22 C23 0.4(3) . . . . ?
C21 C22 C23 C18 -0.2(3) . . . . ?
N19 C18 C23 C22 -0.5(3) . . . . ?
C17 C18 C23 C22 -179.38(18) . . . . ?

loop_
_geom_hbond_atom_site_label_D
_geom_hbond_atom_site_label_H
_geom_hbond_atom_site_label_A
_geom_hbond_distance_DH
_geom_hbond_distance_HA
_geom_hbond_distance_DA
_geom_hbond_angle_DHA
_geom_hbond_site_symmetry_A
C7 H7B Cl 0.99 2.92 3.392(2) 110.1 .
N10 H10 O2 0.88 1.97 2.830(2) 165.6 2_566
C20 H20 Cl 0.95 2.79 3.338(2) 117.9 .
O1 H1A N15 0.84 1.99 2.816(3) 168.5 .
O2 H2A O1 0.84 1.87 2.693(3) 167.0 2_666

_refine_diff_density_max         1.161
_refine_diff_density_min         -0.923
_refine_diff_density_rms         0.062

_shelxl_version_number           2014-3

_shelx_res_file                  
;
TITL chwi1059needle_0m_a.res in P-1
CELL  0.71073   7.6320  11.6124  16.5842   90.668   93.199  105.631
ZERR    2.000   0.0008   0.0012   0.0017    0.003    0.003    0.003
LATT  1
SFAC C H CL CU N O
UNIT 58 68 2 2 10 4
TEMP -73.000
size 1 0.1 0.05
L.S. 10
ACTA
MERG 2
TEMP -73.0
size 1.0 0.1 0.05

omit 0 0 1
omit 0 0 2
omit -1 2 2
omit 0 2 2
omit 1 1 2
omit 1 0 3
BOND $H
HTAB
CONF
LIST 6
FMAP 2
PLAN 20
HTAB C7 Cl
EQIV $1 -x, -y+1, -z+1
HTAB N10 O2_$1
HTAB C20 Cl
HTAB O1 N15
EQIV $2 -x+1, -y+1, -z+1
HTAB O2 O1_$2

WGHT    0.036700    1.365100
FVAR       0.49531
CU    4    0.130640    0.392172    0.471689    11.00000    0.02506    0.01983 =
         0.02063    0.00013    0.00170    0.00575
CL    3    0.019169    0.283465    0.574242    11.00000    0.04404    0.03458 =
         0.02674    0.00698    0.00636    0.00132
C1    1    0.302468    0.139093    0.189446    11.00000    0.02776    0.02534 =
         0.02632   -0.00116    0.00240    0.00619
AFIX  43
H1    2    0.330074    0.196892    0.148668    11.00000   -1.20000
AFIX   0
C2    1    0.429792    0.079127    0.213629    11.00000    0.02276    0.02864 =
         0.04115   -0.00191    0.00442    0.00682
AFIX  43
H2    2    0.543375    0.095337    0.189304    11.00000   -1.20000
AFIX   0
C3    1    0.390650   -0.004681    0.273520    11.00000    0.02250    0.02579 =
         0.05278    0.00459    0.00063    0.00967
AFIX  43
H3    2    0.478350   -0.044967    0.291160    11.00000   -1.20000
AFIX   0
C4    1    0.223032   -0.029565    0.307630    11.00000    0.02611    0.02136 =
         0.04543    0.00740    0.00221    0.00644
AFIX  43
H4    2    0.196848   -0.087534    0.348359    11.00000   -1.20000
AFIX   0
C4A   1    0.091922    0.028960    0.283260    11.00000    0.02129    0.01714 =
         0.03317   -0.00258    0.00052    0.00439
C5    1   -0.091085   -0.005842    0.319954    11.00000    0.02182    0.01916 =
         0.04172    0.00105    0.00355    0.00344
AFIX  23
H5A   2   -0.120139   -0.091881    0.332341    11.00000   -1.20000
H5B   2   -0.184681    0.004358    0.278944    11.00000   -1.20000
AFIX   0
C6    1   -0.106508    0.064399    0.397194    11.00000    0.02736    0.02519 =
         0.03668    0.00506    0.00549    0.00528
AFIX  23
H6A   2   -0.202698    0.013390    0.428785    11.00000   -1.20000
H6B   2    0.009992    0.079088    0.430142    11.00000   -1.20000
AFIX   0
C7    1   -0.149802    0.184177    0.384998    11.00000    0.02168    0.02304 =
         0.03056   -0.00120    0.00325    0.00484
AFIX  23
H7A   2   -0.228165    0.177890    0.334628    11.00000   -1.20000
H7B   2   -0.221584    0.198330    0.430182    11.00000   -1.20000
AFIX   0
N8    5    0.008086    0.289192    0.380137    11.00000    0.02341    0.02004 =
         0.02376   -0.00066    0.00130    0.00514
C9    1    0.054034    0.340618    0.311073    11.00000    0.02318    0.01925 =
         0.02513   -0.00214   -0.00075    0.01049
C9A   1   -0.024155    0.283452    0.232076    11.00000    0.02428    0.02162 =
         0.02283    0.00115   -0.00009    0.00736
N10   5   -0.138679    0.330610    0.183401    11.00000    0.02745    0.02370 =
         0.02479    0.00085   -0.00133    0.01110
AFIX  43
H10   2   -0.173557    0.395030    0.194576    11.00000   -1.20000
AFIX   0
C10A  1   -0.188972    0.259715    0.114445    11.00000    0.02389    0.02659 =
         0.02303    0.00298    0.00149    0.00557
C11   1   -0.306943    0.267629    0.048690    11.00000    0.03602    0.04125 =
         0.02982    0.00581   -0.00438    0.01421
AFIX  43
H11   2   -0.365164    0.330309    0.045576    11.00000   -1.20000
AFIX   0
C12   1   -0.335438    0.180797   -0.011491    11.00000    0.04607    0.06183 =
         0.02784   -0.00049   -0.01285    0.01517
AFIX  43
H12   2   -0.414582    0.184130   -0.057172    11.00000   -1.20000
AFIX   0
C13   1   -0.250855    0.087454   -0.007274    11.00000    0.04981    0.05226 =
         0.02969   -0.01509   -0.00969    0.01241
AFIX  43
H13   2   -0.274624    0.028632   -0.049708    11.00000   -1.20000
AFIX   0
C14   1   -0.133828    0.079975    0.057569    11.00000    0.03595    0.03430 =
         0.02817   -0.00644   -0.00165    0.00938
AFIX  43
H14   2   -0.076077    0.017030    0.060011    11.00000   -1.20000
AFIX   0
C14A  1   -0.101734    0.167021    0.119795    11.00000    0.02234    0.02465 =
         0.02196   -0.00049    0.00091    0.00528
C14B  1    0.003613    0.183858    0.195538    11.00000    0.02337    0.02189 =
         0.02189   -0.00155    0.00044    0.00675
C14C  1    0.133638    0.115951    0.224104    11.00000    0.02323    0.01752 =
         0.02485   -0.00502   -0.00241    0.00569
N15   5    0.178760    0.448153    0.306476    11.00000    0.02987    0.02114 =
         0.02067   -0.00046    0.00064    0.00684
N16   5    0.234977    0.491250    0.383213    11.00000    0.02426    0.01901 =
         0.02331   -0.00057    0.00050    0.00724
C17   1    0.354251    0.592787    0.399924    11.00000    0.02640    0.01954 =
         0.02704   -0.00007    0.00149    0.00846
C18   1    0.393529    0.617346    0.487469    11.00000    0.02544    0.01880 =
         0.02920   -0.00202    0.00057    0.01018
N19   5    0.291971    0.534770    0.535724    11.00000    0.02851    0.02146 =
         0.02420   -0.00322   -0.00043    0.00839
C20   1    0.317330    0.548708    0.616159    11.00000    0.03341    0.02801 =
         0.02587   -0.00349    0.00107    0.01215
AFIX  43
H20   2    0.244566    0.490809    0.649223    11.00000   -1.20000
AFIX   0
C21   1    0.447658    0.645920    0.652651    11.00000    0.03471    0.03426 =
         0.02701   -0.00861   -0.00535    0.01669
AFIX  43
H21   2    0.463823    0.654415    0.709834    11.00000   -1.20000
AFIX   0
C22   1    0.552621    0.729472    0.604287    11.00000    0.02713    0.02860 =
         0.03896   -0.01279   -0.00697    0.01111
AFIX  43
H22   2    0.642826    0.796150    0.627906    11.00000   -1.20000
AFIX   0
C23   1    0.525920    0.715746    0.520839    11.00000    0.02624    0.02234 =
         0.03606   -0.00460   -0.00001    0.00726
AFIX  43
H23   2    0.597313    0.772951    0.486918    11.00000   -1.20000
AFIX   0
C24   1    0.443624    0.677927    0.338931    11.00000    0.04398    0.02647 =
         0.03348    0.00501    0.00260   -0.00082
AFIX 137
H24A  2    0.576271    0.694386    0.347412    11.00000   -1.50000
H24B  2    0.408513    0.752696    0.344485    11.00000   -1.50000
H24C  2    0.405100    0.642916    0.284623    11.00000   -1.50000
AFIX   0
O1    6    0.378433    0.478612    0.166880    11.00000    0.03790    0.09858 =
         0.04421    0.00171    0.01080   -0.00058
AFIX 147
H1A   2    0.305991    0.469279    0.204090    11.00000   -1.50000
AFIX   0
C25   1    0.280042    0.456044    0.092614    11.00000    0.05480    0.06257 =
         0.04156    0.01162    0.01257    0.01590
AFIX 137
H25A  2    0.364520    0.470090    0.049126    11.00000   -1.50000
H25B  2    0.200421    0.509435    0.086992    11.00000   -1.50000
H25C  2    0.205827    0.372699    0.089371    11.00000   -1.50000
AFIX   0
O2    6    0.255632    0.458173    0.810104    11.00000    0.03854    0.02829 =
         0.07715    0.00838    0.00121    0.01249
AFIX 147
H2A   2    0.367412    0.468277    0.821668    11.00000   -1.50000
AFIX   0

C26   1    0.256082    0.267938    0.866807    11.00000    0.09491    0.06634 =
         0.15076    0.06094   -0.01707    0.01321
AFIX 137
H26A  2    0.191741    0.182917    0.859312    11.00000   -1.50000
H26B  2    0.257689    0.291829    0.923773    11.00000   -1.50000
H26C  2    0.381482    0.281477    0.850704    11.00000   -1.50000
AFIX   0
C27   1    0.163815    0.338008    0.817675    11.00000    0.05148    0.05708 =
         0.14345    0.05089   -0.00139    0.00590
AFIX  13
H27   2    0.175266    0.305978    0.762559    11.00000   -1.20000
AFIX   0
C28   1   -0.028790    0.316898    0.817949    11.00000    0.05306    0.05843 =
         0.11994    0.00252    0.00583    0.00076
AFIX 137
H28A  2   -0.087236    0.230963    0.810771    11.00000   -1.50000
H28B  2   -0.071312    0.359746    0.773698    11.00000   -1.50000
H28C  2   -0.060382    0.345456    0.869566    11.00000   -1.50000

AFIX   0
HKLF 4

REM  chwi1059needle_0m_a.res in P-1
REM R1 =  0.0379 for    5958 Fo > 4sig(Fo)  and  0.0477 for all    7005 data
REM    349 parameters refined using      0 restraints

END

WGHT      0.0365      1.3566

REM Instructions for potential hydrogen bonds
HTAB C7 Cl
HTAB N10 O2_$1
HTAB C20 Cl
HTAB O1 N15
HTAB O2 O1_$2

REM Highest difference peak  1.161,  deepest hole -0.923,  1-sigma level  0.062
Q1    1   0.1541  0.3768  0.8616  11.00000  0.05    1.16
Q2    1   0.2025  0.3245  0.9110  11.00000  0.05    0.48
Q3    1   0.1460  0.3778  0.9214  11.00000  0.05    0.35
Q4    1   0.1656  0.4026  0.9123  11.00000  0.05    0.34
Q5    1  -0.1681  0.1995  0.1195  11.00000  0.05    0.34
Q6    1  -0.0018  0.0065  0.3048  11.00000  0.05    0.33
Q7    1  -0.0209  0.2205  0.2187  11.00000  0.05    0.31
Q8    1   0.0663  0.3230  0.4136  11.00000  0.05    0.30
Q9    1   0.2496  0.4627  0.8587  11.00000  0.05    0.29
Q10   1   0.2223  0.1421  0.2160  11.00000  0.05    0.29
Q11   1   0.4392  0.6772  0.5073  11.00000  0.05    0.29
Q12   1  -0.1030  0.2940  0.2172  11.00000  0.05    0.28
Q13   1  -0.0476  0.1637  0.1585  11.00000  0.05    0.28
Q14   1   0.1173  0.0709  0.2500  11.00000  0.05    0.28
Q15   1   0.2129  0.4880  0.5206  11.00000  0.05    0.28
Q16   1   0.1532  0.4522  0.4272  11.00000  0.05    0.27
Q17   1   0.3982  0.0458  0.2504  11.00000  0.05    0.27
Q18   1  -0.1257  0.1279  0.3956  11.00000  0.05    0.27
Q19   1   0.3597  0.6060  0.4422  11.00000  0.05    0.27
Q20   1   0.0041  0.3076  0.2703  11.00000  0.05    0.27
;
_shelx_res_checksum              77574
